# Supplementary material for: Flexible ultrasound-induced retinal stimulating piezo-arrays for biomimetic visual prostheses
Source: Nat Commun. 2022 Jul 4;13:3853. doi: 10.1038/s41467-022-31599-4 (PMC9253314; doi:10.1038/s41467-022-31599-4)
Supplement: Supplementary file 4 — Source Data [file 41467_2022_31599_MOESM4_ESM.xlsx]

## Sheet: Fig. 2c
Frequency (MHz)	Impedance (Ω)	phase (°)
2	4071.99	-85.602
2.035	3989.02	-85.3938
2.07	3902.4	-85.3176
2.105	3833.37	-85.1482
2.14	3763.3	-85.0228
2.175	3702.98	-84.9301
2.21	3634.26	-84.8206
2.245	3574.13	-84.6196
2.28	3508.39	-84.4173
2.315	3454.92	-84.1829
2.35	3407.45	-83.9397
2.385	3369.57	-83.7908
2.42	3335.49	-83.7844
2.455	3296.87	-84.0438
2.49	3246.92	-84.3265
2.525	3187.36	-84.549
2.56	3129.31	-84.6071
2.595	3074.58	-84.6171
2.63	3020.61	-84.5659
2.665	2971.78	-84.543
2.7	2924.4	-84.5551
2.735	2874.16	-84.5903
2.77	2824.04	-84.5364
2.805	2771.62	-84.5516
2.84	2718.62	-84.4277
2.875	2668.53	-84.2623
2.91	2622.31	-83.9949
2.945	2577.84	-83.6864
2.98	2537.43	-83.496
3.015	2502.51	-83.2482
3.05	2460.41	-83.0224
3.085	2420.79	-82.8221
3.12	2383.68	-82.5362
3.155	2344.88	-82.1999
3.19	2306.55	-81.8012
3.225	2273	-81.3104
3.26	2242.24	-80.7666
3.295	2220.76	-80.2442
3.33	2205.37	-79.7056
3.365	2193.62	-79.268
3.4	2178.3	-79.2929
3.435	2162.31	-79.0842
3.47	2140.95	-79.143
3.505	2120.4	-78.9576
3.54	2103.09	-79.0304
3.575	2082.91	-79.484
3.61	2047.3	-79.1874
3.645	2027.63	-79.185
3.68	1997.33	-79.2733
3.715	1965.44	-79.0329
3.75	1939.56	-78.7003
3.785	1908.34	-78.885
3.82	1879.09	-78.434
3.855	1856.24	-78.0998
3.89	1821.66	-77.2327
3.925	1801.25	-76.9533
3.96	1774.52	-76.502
3.995	1762.43	-75.9926
4.03	1736.7	-75.5941
4.065	1745.8	-75.0159
4.1	1736.02	-75.2877
4.135	1731.08	-74.705
4.17	1714.71	-75.0536
4.205	1694.38	-75.3271
4.24	1695.85	-74.9042
4.275	1665.26	-75.5055
4.31	1640.9	-75.5564
4.345	1614.54	-75.3431
4.38	1590.6	-75.5404
4.415	1559.28	-75.5826
4.45	1531.11	-74.9057
4.485	1508.64	-74.6465
4.52	1477.76	-74.4845
4.555	1464.83	-74.2986
4.59	1442.38	-73.8504
4.625	1423.44	-73.8135
4.66	1407.64	-73.5547
4.695	1386	-73.5585
4.73	1354.16	-73.5072
4.765	1321.93	-73.4811
4.8	1289.24	-73.218
4.835	1254.79	-72.8733
4.87	1218.43	-72.4502
4.905	1185.72	-71.5375
4.94	1155.45	-70.8168
4.975	1126.93	-69.7392
5.01	1096.37	-68.711
5.045	1072.21	-67.8885
5.08	1036.96	-66.4176
5.115	1008.01	-65.0299
5.15	978.265	-63.5059
5.185	950.633	-61.4148
5.22	925.365	-59.9936
5.255	896.49	-57.9596
5.29	868.601	-55.0782
5.325	849.086	-52.2834
5.36	828.24	-49.0741
5.395	810.591	-45.7586
5.43	795.629	-41.4508
5.465	800.06	-36.9908
5.5	813.197	-32.552
5.535	829.602	-28.6624
5.57	844.667	-24.5798
5.605	866.327	-20.2477
5.64	903.452	-15.8731
5.675	952.647	-11.1875
5.71	1026.87	-6.62583
5.745	1127	-3.35051
5.78	1247.21	-1.34386
5.815	1374.16	0.0658
5.85	1513.66	0.48595
5.885	1653.44	-0.01401
5.92	1797.63	-0.53611
5.955	1965.46	-1.57341
5.99	2120.37	-3.20141
6.025	2310.89	-4.78775
6.06	2508.39	-7.34058
6.095	2724.34	-10.8642
6.13	2900.06	-15.1676
6.165	3071.05	-20.1006
6.2	3197.15	-25.6119
6.235	3234.63	-30.8202
6.27	3247.6	-35.8731
6.305	3201	-40.4982
6.34	3137.17	-44.5878
6.375	3037.91	-48.4388
6.41	2932.31	-51.5322
6.445	2819.49	-54.2215
6.48	2704.51	-56.243
6.515	2596.51	-57.9037
6.55	2495.36	-59.1183
6.585	2404.69	-59.942
6.62	2319.04	-60.4543
6.655	2251.11	-60.8976
6.69	2187.99	-61.052
6.725	2135.2	-61.2336
6.76	2086.14	-61.2354
6.795	2046.72	-61.0332
6.83	2015.61	-61.0115
6.865	1986.13	-60.9181
6.9	1961.1	-60.8885
6.935	1940.38	-61.0525
6.97	1918.24	-61.3244
7.005	1889.74	-61.3935
7.04	1866.53	-61.5814
7.075	1836.97	-61.7198
7.11	1808.81	-61.7641
7.145	1783.63	-61.7113
7.18	1758.04	-61.6838
7.215	1735.62	-61.4775
7.25	1708.45	-61.3005
7.285	1686.82	-60.9823
7.32	1666.01	-60.6275
7.355	1642.99	-60.1851
7.39	1626.91	-59.6414
7.425	1615.03	-58.9657
7.46	1609.69	-58.457
7.495	1601.91	-57.9945
7.53	1594.59	-57.6158
7.565	1589.45	-57.123
7.6	1587.98	-56.6205
7.635	1588.96	-56.314
7.67	1585.78	-55.8625
7.705	1583.92	-55.5185
7.74	1588.45	-54.9821
7.775	1601.95	-54.7071
7.81	1614.78	-54.6047
7.845	1624.04	-54.8355
7.88	1630.92	-55.443
7.915	1634.09	-56.2846
7.95	1617.19	-56.5902
7.985	1600.82	-55.9215
8.02	1588.24	-56.2474
8.055	1580.36	-55.6635
8.09	1574.06	-55.2015
8.125	1588.23	-55.4127
8.16	1585.82	-55.7253
8.195	1571.82	-55.2037
8.23	1578.78	-54.896
8.265	1581.02	-54.9734
8.3	1583.14	-54.7112
8.335	1593.14	-54.4614
8.37	1597.45	-54.9942
8.405	1586.95	-55.1623
8.44	1598.59	-55.1536
8.475	1601.83	-54.9676
8.51	1605.06	-55.388
8.545	1604.07	-55.6579
8.58	1606.1	-55.9901
8.615	1601.73	-56.2593
8.65	1601.04	-56.7432
8.685	1590.96	-57.2363
8.72	1581.26	-57.7748
8.755	1569.38	-58.3548
8.79	1545.51	-58.4521
8.825	1530.49	-58.7129
8.86	1508.95	-58.7857
8.895	1487.58	-58.3586
8.93	1466.99	-58.0887
8.965	1447.29	-57.8191
9	1435.38	-57.6583

## Sheet: Fig. 2d
Theoretically calculated (Theo.)						Experimentally measured (Expe.)
PMN-PT fraction (%)	kt	g33	d33			PMN-PT fraction (%)	k33	g33	d33
0	0	0	0			0.56	0.84	40.3 ×10-3 V m N-1	1050 pC N-1
1	0.29624	111.524	67.7339
2	0.42115	110.105	129.338
3	0.49853	106.55	185.609
4	0.55269	102.721	237.209
5	0.59316	98.973	284.698
6	0.62472	95.4039	328.549
7	0.65008	92.0381	369.163
8	0.67093	88.8754	406.886
9	0.6884	85.9065	442.017
10	0.70325	83.1189	474.813
11	0.71603	80.4993	505.5
12	0.72713	78.0347	534.276
13	0.73688	75.713	561.312
14	0.74549	73.5228	586.763
15	0.75316	71.4537	610.764
16	0.76002	69.4964	633.435
17	0.76619	67.6424	654.884
18	0.77178	65.8838	675.207
19	0.77684	64.2137	694.49
20	0.78146	62.6257	712.812
21	0.78568	61.1139	730.242
22	0.78955	59.673	746.844
23	0.7931	58.2983	762.676
24	0.79638	56.9853	777.79
25	0.7994	55.73	792.233
26	0.8022	54.5288	806.05
27	0.8048	53.3781	819.28
28	0.8072	52.275	831.96
29	0.80944	51.2165	844.124
30	0.81151	50.2	855.802
31	0.81345	49.2231	867.022
32	0.81525	48.2835	877.813
33	0.81692	47.3792	888.196
34	0.81849	46.5081	898.196
35	0.81994	45.6686	907.833
36	0.8213	44.8589	917.127
37	0.82256	44.0774	926.094
38	0.82374	43.3229	934.754
39	0.82483	42.5937	943.12
40	0.82584	41.8888	951.207
41	0.82678	41.207	959.03
42	0.82764	40.5471	966.601
43	0.82844	39.9081	973.932
44	0.82917	39.289	981.035
45	0.82984	38.6889	987.919
46	0.83045	38.1071	994.595
47	0.831	37.5425	1001.07
48	0.8315	36.9946	1007.36
49	0.83193	36.4626	1013.46
50	0.83232	35.9457	1019.39
51	0.83265	35.4435	1025.16
52	0.83292	34.9552	1030.76
53	0.83315	34.4804	1036.21
54	0.83332	34.0184	1041.51
55	0.83344	33.5688	1046.68
56	0.8335	33.1311	1051.7
57	0.83352	32.7049	1056.6
58	0.83348	32.2896	1061.37
59	0.83339	31.8849	1066.02
60	0.83324	31.4904	1070.55
61	0.83304	31.1058	1074.98
62	0.83277	30.7307	1079.29
63	0.83245	30.3647	1083.5
64	0.83207	30.0075	1087.61
65	0.83162	29.659	1091.63
66	0.83111	29.3186	1095.55
67	0.83053	28.9862	1099.38
68	0.82987	28.6616	1103.12
69	0.82913	28.3445	1106.78
70	0.82832	28.0346	1110.36
71	0.82741	27.7317	1113.86
72	0.82641	27.4357	1117.28
73	0.82531	27.1463	1120.63
74	0.8241	26.8633	1123.91
75	0.82277	26.5866	1127.12
76	0.82132	26.3161	1130.26
77	0.81972	26.0515	1133.34
78	0.81797	25.7927	1136.36
79	0.81606	25.5396	1139.31
80	0.81395	25.292	1142.21
81	0.81164	25.05	1145.05
82	0.8091	24.8133	1147.83
83	0.8063	24.5819	1150.56
84	0.8032	24.3558	1153.24
85	0.79976	24.1349	1155.86
86	0.79594	23.9193	1158.44
87	0.79168	23.7088	1160.97
88	0.7869	23.5037	1163.45
89	0.78152	23.3039	1165.88
90	0.77542	23.1097	1168.28
91	0.76846	22.9212	1170.62
92	0.76046	22.7389	1172.93
93	0.75118	22.5631	1175.2
94	0.74031	22.3945	1177.42
95	0.7274	22.2342	1179.61
96	0.71187	22.0833	1181.76
97	0.69282	21.944	1183.87
98	0.66897	21.8193	1185.95
99	0.63824	21.714	1187.99
100	0.59723	21.6364	1190

## Sheet: Fig. 2e
Time (μs)	1-3 composite (μV/Pa)	Time (μs)	PMN-PT crystal (μV/Pa)
0	0.408	0	0.1598
0.0421	-0.334	0.0421	-0.224
0.0842	-0.548	0.0842	-0.1568
0.126	1.844	0.126	1.01
0.168	4.18	0.168	1.644
0.21	1.864	0.21	-0.0672
0.253	-3.62	0.253	-2.62
0.295	-5.72	0.295	-2.72
0.337	-2.52	0.337	-0.0844
0.379	1.072	0.379	2.24
0.421	1.432	0.421	2.16
0.463	0.57	0.463	0.7
0.505	0.9	0.505	-0.494
0.547	1.4	0.547	-1.04
0.589	0.744	0.589	-1.076
0.631	-0.1358	0.631	-0.518
0.673	-0.202	0.673	0.34
0.715	-0.0214	0.715	0.774
0.758	-0.254	0.758	0.512
0.8	-0.576	0.8	-0.01772
0.842	-0.566	0.842	-0.312
0.884	-0.276	0.884	-0.228
0.926	0.0906	0.926	0.0482
0.968	0.328	0.968	0.1892
1.01	0.304	1.01	0.0568
1.05	0.202	1.05	-0.14
1.09	0.226	1.09	-0.1646
1.14	0.2	1.14	-0.0594
1.18	-0.0294	1.18	0.0438
1.22	-0.1956	1.22	0.1358
1.26	-0.1244	1.26	0.1792
1.3	-0.0682	1.3	0.0732
1.35	-0.15	1.35	-0.1124
1.39	-0.1374	1.39	-0.1754
1.43	0.01172	1.43	-0.088
1.47	0.0664	1.47	0.01042
1.52	0.0208	1.52	0.062
1.56	0.047	1.56	0.0844
1.6	0.0864	1.6	0.0502
1.64	0.01914	1.64	-0.0288
1.68	-0.042	1.68	-0.0584
1.73	-0.0135	1.73	-0.0199
1.77	-0.0174	1.77	0.00504
1.81	-0.0746	1.81	-0.000664
1.85	-0.0542	1.85	0.0081
1.89	0.01296	1.89	0.01304
1.94	0.000608	1.94	-0.01366
1.98	-0.027	1.98	-0.0216
2.02	0.0252	2.02	0.01366
2.06	0.0576	2.06	0.0284
2.1	0.00678	2.1	0.00194
2.15	-0.01038	2.15	-0.0093
2.19	0.0336	2.19	0.00113
2.23	0.0226	2.23	-0.0079
2.27	-0.0282	2.27	-0.0171
2.31	-0.00958	2.31	0.00688
2.36	0.0298	2.36	0.0248
2.4	0.00125	2.4	0.00562
2.44	-0.0212	2.44	-0.00746
2.48	0.0208	2.48	0.00462
2.53	0.0342	2.53	0.00266
2.57	-0.00752	2.57	-0.01232
2.61	-0.00664	2.61	-0.0024
2.65	0.03	2.65	0.01438
2.69	0.01106	2.69	0.00244
2.74	-0.0252	2.74	-0.0106
2.78	-0.00161	2.78	0.0023
2.82	0.02	2.82	0.00824
2.86	-0.01416	2.86	-0.00674
2.9	-0.0262	2.9	-0.00672
2.95	0.01006	2.95	0.00824
2.99	0.00972	2.99	0.00236
3.03	-0.025	3.03	-0.012
3.07	-0.01302	3.07	-0.00282
3.11	0.01662	3.11	0.00818
3.16	-0.00548	3.16	-0.00306
3.2	-0.0278	3.2	-0.00856
3.24	0.00053	3.24	0.0048
3.28	0.01252	3.28	0.00518
3.32	-0.01864	3.32	-0.00896
3.37	-0.01888	3.37	-0.00522
3.41	0.01332	3.41	0.00766
3.45	0.00516	3.45	0.000748
3.49	-0.0208	3.49	-0.00836
3.54	-0.00145	3.54	0.00218
3.58	0.0202	3.58	0.00786
3.62	-0.00344	3.62	-0.00428
3.66	-0.01454	3.66	-0.00566
3.7	0.01416	3.7	0.00702
3.75	0.01704	3.75	0.00462
3.79	-0.01066	3.79	-0.00656
3.83	-0.00316	3.83	-0.000276
3.87	0.0224	3.87	0.00864
3.91	0.00716	3.91	-0.000442
3.96	-0.01232	3.96	-0.00606
4	0.00912	4	0.0048
4.04	0.0208	4.04	0.0067
4.08	-0.0046	4.08	-0.00472
4.12	-0.00852	4.12	-0.00308
4.17	0.0165	4.17	0.00718
4.21	0.0105	4.21	0.00182
4.25	-0.01372	4.25	-0.00676
4.29	-0.00162	4.29	0.00111
4.34	0.0162	4.34	0.00662
4.38	-0.00352	4.38	-0.00328
4.42	-0.0163	4.42	-0.00576
4.46	0.00556	4.46	0.00438
4.5	0.00918	4.5	0.00312
4.55	-0.01492	4.55	-0.0067
4.59	-0.0117	4.59	-0.00238
4.63	0.00988	4.63	0.00566
4.67	-0.00125	4.67	-0.00139
4.71	-0.01924	4.71	-0.00702
4.76	-0.00254	4.76	0.00175
4.8	0.00964	4.8	0.0044
4.84	-0.0105	4.84	-0.005
4.88	-0.01514	4.88	-0.00432
4.92	0.00706	4.92	0.00486
4.97	0.0053	4.97	0.00134
5.01	-0.01466	5.01	-0.00628
5.05	-0.00486	5.05	6.06e-06
5.09	0.01306	5.09	0.00572
5.13	-0.000994	5.13	-0.00206
5.18	-0.01234	5.18	-0.00478
5.22	0.00684	5.22	0.00408
5.26	0.01308	5.26	0.00406
5.3	-0.0065	5.3	-0.0044
5.35	-0.0049	5.35	-0.00135
5.39	0.0149	5.39	0.00616
5.43	0.00754	5.43	0.00079
5.47	-0.0089	5.47	-0.00472
5.51	0.0042	5.51	0.00246
5.56	0.01614	5.56	0.0055
5.6	-0.000868	5.6	-0.00264
5.64	-0.00734	5.64	-0.003
5.68	0.011	5.68	0.005
5.72	0.01044	5.72	0.00252
5.77	-0.00844	5.77	-0.00474
5.81	-0.00272	5.81	-8.94e-05
5.85	0.01272	5.85	0.00528
5.89	0.000604	5.89	-0.00136
5.93	-0.01198	5.93	-0.0047
5.98	0.0028	5.98	0.0027
6.02	0.00894	6.02	0.00328
6.06	-0.00896	6.06	-0.00446
6.1	-0.0102	6.1	-0.00266
6.14	0.00684	6.14	0.00418
6.19	0.00151	6.19	-2.94e-05
6.23	-0.01422	6.23	-0.00548
6.27	-0.00416	6.27	0.000418
6.31	0.00774	6.31	0.0038
6.36	-0.0062	6.36	-0.00316
6.4	-0.01312	6.4	-0.00412
6.44	0.00334	6.44	0.00316
6.48	0.00528	6.48	0.00181
6.52	-0.01088	6.52	-0.00478
6.57	-0.00646	6.57	-0.00106
6.61	0.00906	6.61	0.00442
6.65	0.000652	6.65	-0.000864
6.69	-0.01068	6.69	-0.00428
6.73	0.00264	6.73	0.00232
6.78	0.01062	6.78	0.00372
6.82	-0.00404	6.82	-0.00304
6.86	-0.0059	6.86	-0.00196
6.9	0.0102	6.9	0.00454
6.94	0.00754	6.94	0.00146
6.99	-0.00678	6.99	-0.00382
7.03	0.00119	7.03	0.00109
7.07	0.01306	7.07	0.00472
7.11	0.00138	7.11	-0.00133
7.15	-0.00648	7.15	-0.00292
7.2	0.00746	7.2	0.00354
7.24	0.01018	7.24	0.00286
7.28	-0.0051	7.28	-0.00342
7.32	-0.0034	7.32	-0.000802
7.37	0.01028	7.37	0.00436
7.41	0.00306	7.41	-0.0001444
7.45	-0.00912	7.45	-0.00396
7.49	0.00101	7.49	0.00157
7.53	0.00856	7.53	0.00328
7.58	-0.00508	7.58	-0.00296
7.62	-0.00906	7.62	-0.00276
7.66	0.0048	7.66	0.00318
7.7	0.00322	7.7	0.000832
7.74	-0.01072	7.74	-0.0044
7.79	-0.0051	7.79	-0.000436
7.83	0.0064	7.83	0.00334
7.87	-0.0033	7.87	-0.00189
7.91	-0.01152	7.91	-0.00388
7.95	0.0009	7.95	0.00199
8	0.00516	8	0.00208
8.04	-0.00816	8.04	-0.00368
8.08	-0.00734	8.08	-0.00172
8.12	0.00628	8.12	0.00348
8.16	0.00174	8.16	-5.02e-05
8.21	-0.00932	8.21	-0.00384
8.25	-0.000154	8.25	0.00111
8.29	0.00876	8.29	0.0034
8.33	-0.0023	8.33	-0.00208
8.38	-0.00644	8.38	-0.00232
8.42	0.00684	8.42	0.00336
8.46	0.00736	8.46	0.00187
8.5	-0.0052	8.5	-0.00314
8.54	-0.000876	8.54	0.0001348
8.59	0.01064	8.59	0.00408
8.63	0.00286	8.63	-0.000418
8.67	-0.00576	8.67	-0.0028
8.71	0.00488	8.71	0.00246
8.75	0.00974	8.75	0.00302
8.8	-0.00274	8.8	-0.00244
8.84	-0.00382	8.84	-0.00127
8.88	0.00834	8.88	0.00364
8.92	0.00466	8.92	0.000692
8.96	-0.00696	8.96	-0.00336
9.01	-0.000278	9.01	0.000754
9.05	0.0081	9.05	0.00322
9.09	-0.00228	9.09	-0.00186
9.13	-0.00804	9.13	-0.00278
9.18	0.00326	9.18	0.0024
9.22	0.00436	9.22	0.00141
9.26	-0.008	9.26	-0.00354
9.3	-0.00562	9.3	-0.00103
9.34	0.00528	9.34	0.00294
9.39	-0.00115	9.39	-0.00094
9.43	-0.0101	9.43	-0.00362
9.47	-0.000842	9.47	0.00112
9.51	0.00496	9.51	0.0022
9.55	-0.006	9.55	-0.00282
9.6	-0.00776	9.6	-0.00214
9.64	0.00414	9.64	0.00272
9.68	0.0025	9.68	0.000538
9.72	-0.0081	9.72	-0.00342
9.76	-0.00216	9.76	0.000212
9.81	0.0072	9.81	0.0031
9.85	-0.000978	9.85	-0.00132
9.89	-0.00666	9.89	-0.00254
9.93	0.00422	9.93	0.00242
9.97	0.00704	9.97	0.00212
10	-0.00394	10	-0.00256
10.1	-0.00236	10.1	-0.000568
10.1	0.0086	10.1	0.00352
10.1	0.00386	10.1	0.000258
10.2	-0.0051	10.2	-0.00264
10.2	0.00284	10.2	0.00159
10.3	0.00914	10.3	0.00306
10.3	-0.00092	10.3	-0.00166
10.4	-0.00404	10.4	-0.00159
10.4	0.00666	10.4	0.003
10.4	0.00572	10.4	0.00129
10.5	-0.00516	10.5	-0.00282
10.5	-0.00124	10.5	0.0001218
10.6	0.00752	10.6	0.00308
10.6	-0.0001054	10.6	-0.000984
10.6	-0.00706	10.6	-0.00272
10.7	0.00202	10.7	0.00174
10.7	0.0051	10.7	0.00182
10.8	-0.00572	10.8	-0.00278
10.8	-0.00586	10.8	-0.00145
10.9	0.00432	10.9	0.00256
10.9	0.00052	10.9	-0.000196
10.9	-0.00874	10.9	-0.00332
11	-0.00214	11	0.000422
11	0.0047	11	0.00226
11.1	-0.00416	11.1	-0.00208
11.1	-0.00788	11.1	-0.00242
11.2	0.00242	11.2	0.00206
11.2	0.00302	11.2	0.000978
11.2	-0.00694	11.2	-0.00302
11.3	-0.00364	11.3	-0.000484
11.3	0.00582	11.3	0.00276
11.4	7.44e-05	11.4	-0.000696
11.4	-0.00664	11.4	-0.00262
11.4	0.00208	11.4	0.00162
11.5	0.00662	11.5	0.00226
11.5	-0.00284	11.5	-0.00204
11.6	-0.00346	11.6	-0.0011
11.6	0.00678	11.6	0.00296
11.7	0.00452	11.7	0.000782
11.7	-0.00446	11.7	-0.00246
11.7	0.00114	11.7	0.000864
11.8	0.00842	11.8	0.003
11.8	0.000524	11.8	-0.001
11.9	-0.0041	11.9	-0.00181
11.9	0.00516	11.9	0.00242
12	0.00638	12	0.00174
12	-0.00362	12	-0.00232
12	-0.00197	12	-0.000384
12.1	0.00686	12.1	0.00288
12.1	0.00161	12.1	-0.00026
12.2	-0.0061	12.2	-0.0026
12.2	0.000968	12.2	0.00117
12.2	0.00554	12.2	0.0021
12.3	-0.00376	12.3	-0.0021
12.3	-0.0059	12.3	-0.00174
12.4	0.00342	12.4	0.0022
12.4	0.00185	12.4	0.000408
12.5	-0.0074	12.5	-0.003
12.5	-0.00312	12.5	-0.0001488
12.5	0.00436	12.5	0.00224
12.6	-0.00258	12.6	-0.00142
12.6	-0.00774	12.6	-0.00258
12.7	0.00095	12.7	0.00148
12.7	0.00336	12.7	0.00131
12.8	-0.0058	12.8	-0.0026
12.8	-0.00474	12.8	-0.00104
12.8	0.00454	12.8	0.00244
12.9	0.000934	12.9	-0.0001702
12.9	-0.00644	12.9	-0.00262
13	0.000286	13	0.00092
13	0.00608	13	0.00232
13	-0.00186	13	-0.00155
13.1	-0.00428	13.1	-0.00151
13.1	0.00508	13.1	0.00244
13.2	0.00496	13.2	0.00119
13.2	-0.0038	13.2	-0.00224
13.3	-0.000284	13.3	0.000242
13.3	0.0076	13.3	0.00288
13.3	0.0017	13.3	-0.000432
13.4	-0.00404	13.4	-0.00193
13.4	0.00376	13.4	0.00186
13.5	0.00676	13.5	0.00206
13.5	-0.00224	13.5	-0.00184
13.6	-0.00254	13.6	-0.000794
13.6	0.0061	13.6	0.00264
13.6	0.003	13.6	0.00035
13.7	-0.00514	13.7	-0.00242
13.7	6.12e-05	13.7	0.000668
13.8	0.00576	13.8	0.00226
13.8	-0.002	13.8	-0.00148
13.8	-0.00576	13.8	-0.00194
13.9	0.00258	13.9	0.00182
13.9	0.0029	13.9	0.000904
14	-0.00606	14	-0.00264
14	-0.00386	14	-0.000624
14.1	0.00394	14.1	0.00216
14.1	-0.00116	14.1	-0.000826
14.1	-0.00742	14.1	-0.00262
14.2	-0.000308	14.2	0.000944
14.2	0.00356	14.2	0.00155
14.3	-0.00466	14.3	-0.00218
14.3	-0.00552	14.3	-0.00147
14.4	0.00332	14.4	0.00208
14.4	0.00164	14.4	0.000282
14.4	-0.0061	14.4	-0.00256
14.5	-0.00125	14.5	0.000302
14.5	0.00544	14.5	0.00228
14.6	-0.000976	14.6	-0.00109
14.6	-0.00484	14.6	-0.00182
14.6	0.0035	14.6	0.00192
14.7	0.00518	14.7	0.0015
14.7	-0.00312	14.7	-0.00198
14.8	-0.0015	14.8	-0.000298
14.8	0.00666	14.8	0.00268
14.9	0.00266	14.9	7.1e-05
14.9	-0.00388	14.9	-0.00198
14.9	0.00246	14.9	0.00133
15	0.00688	15	0.00226
15	-0.000992	15	-0.00137
15.1	-0.00294	15.1	-0.00113
15.1	0.00528	15.1	0.00236
15.2	0.0041	15.2	0.000866
15.2	-0.00416	15.2	-0.0022
15.2	-0.000728	15.2	0.00021
15.3	0.00578	15.3	0.00234
15.3	-0.000434	15.3	-0.000892
15.4	-0.00546	15.4	-0.00206
15.4	0.00178	15.4	0.00144
15.4	0.00376	15.4	0.00131
15.5	-0.00472	15.5	-0.00224
15.5	-0.00438	15.5	-0.00102
15.6	0.00348	15.6	0.00202
15.6	0.0001092	15.6	-0.000282
15.7	-0.0069	15.7	-0.0026
15.7	-0.0014	15.7	0.00045
15.7	0.00364	15.7	0.00172
15.8	-0.00354	15.8	-0.00173
15.8	-0.00606	15.8	-0.00182
15.9	0.00216	15.9	0.00171
15.9	0.00222	15.9	0.00067
16	-0.0056	16	-0.00242
16	-0.00256	16	-0.000252
16	0.00474	16	0.0022
16.1	-0.000166	16.1	-0.000662
16.1	-0.0052	16.1	-0.00204
16.2	0.002	16.2	0.0014
16.2	0.00522	16.2	0.00174
16.2	-0.00244	16.2	-0.00169
16.3	-0.00254	16.3	-0.000768
16.3	0.00564	16.3	0.00244
16.4	0.00342	16.4	0.000514
16.4	-0.00364	16.4	-0.00197
16.5	0.00121	16.5	0.000818
16.5	0.0068	16.5	0.00238
16.5	0.0001452	16.5	-0.000918
16.6	-0.00324	16.6	-0.00139
16.6	0.0044	16.6	0.00204
16.7	0.00496	16.7	0.0013
16.7	-0.00316	16.7	-0.00194
16.8	-0.00141	16.8	-0.000206
16.8	0.00562	16.8	0.00234
16.8	0.00099	16.8	-0.000342
16.9	-0.00506	16.9	-0.0021
16.9	0.001	16.9	0.00106
17	0.0044	17	0.00164
17	-0.00338	17	-0.00182
17	-0.00472	17	-0.00135
17.1	0.00296	17.1	0.00185
17.1	0.00125	17.1	0.000216
17.2	-0.00624	17.2	-0.0025
17.2	-0.00234	17.2	-9.4e-06
17.3	0.0036	17.3	0.00182
17.3	-0.0024	17.3	-0.00129
17.3	-0.00634	17.3	-0.00208
17.4	0.00105	17.4	0.00132
17.4	0.00268	17.4	0.001
17.5	-0.005	17.5	-0.00222
17.5	-0.00368	17.5	-0.000746
17.6	0.00396	17.6	0.00206
17.6	0.000576	17.6	-0.000248
17.6	-0.00538	17.6	-0.00216
17.7	0.000568	17.7	0.000894
17.7	0.0051	17.7	0.0019
17.8	-0.00176	17.8	-0.00138
17.8	-0.0034	17.8	-0.00118
17.8	0.00454	17.8	0.00214
17.9	0.00402	17.9	0.000906
17.9	-0.0033	17.9	-0.00191
18	3.66e-05	18	0.000324
18	0.0065	18	0.00242
18.1	0.00118	18.1	-0.000476
18.1	-0.0034	18.1	-0.00159
18.1	0.00344	18.1	0.00167
18.2	0.00562	18.2	0.00166
18.2	-0.00216	18.2	-0.00164
18.3	-0.002	18.3	-0.000584
18.3	0.00532	18.3	0.00228
18.4	0.00228	18.4	0.0001756
18.4	-0.00452	18.4	-0.00208
18.4	0.000258	18.4	0.000674
18.5	0.00486	18.5	0.00189
18.5	-0.00204	18.5	-0.00138
18.6	-0.0049	18.6	-0.00161
18.6	0.0024	18.6	0.00163
18.6	0.00228	18.6	0.000672
18.7	-0.00544	18.7	-0.00232
18.7	-0.00314	18.7	-0.000434
18.8	0.00348	18.8	0.00187
18.8	-0.00128	18.8	-0.000832
18.9	-0.00644	18.9	-0.00224
18.9	-7.98e-06	18.9	0.000922
18.9	0.00302	18.9	0.00129
19	-0.00428	19	-0.00196
19	-0.00462	19	-0.00119
19.1	0.0031	19.1	0.00187
19.1	0.00125	19.1	0.0001462
19.1	-0.00538	19.1	-0.00224
19.2	-0.000786	19.2	0.000388
19.2	0.00484	19.2	0.00199
19.3	-0.00106	19.3	-0.00105
19.3	-0.00412	19.3	-0.00152
19.4	0.00338	19.4	0.00178
19.4	0.00446	19.4	0.00124
19.4	-0.0029	19.4	-0.00179
19.5	-0.00107	19.5	-0.0001492
19.5	0.00604	19.5	0.0024
19.6	0.00212	19.6	-4.46e-05
19.6	-0.00346	19.6	-0.00173
19.7	0.00244	19.7	0.00128
19.7	0.00604	19.7	0.00195
19.7	-0.00114	19.7	-0.00131
19.8	-0.0025	19.8	-0.000924
19.8	0.00486	19.8	0.00216
19.9	0.00342	19.9	0.00066
19.9	-0.00388	19.9	-0.002
19.9	-0.000458	19.9	0.000288
20	0.00516	20	0.00208
20	-0.000704	20	-0.000918
20.1	-0.00492	20.1	-0.00181
20.1	0.00178	20.1	0.00137
20.2	0.0032	20.2	0.00109
20.2	-0.0045	20.2	-0.0021
20.2	-0.0038	20.2	-0.000826
20.3	0.00324	20.3	0.00185
20.3	-0.0001702	20.3	-0.000372
20.4	-0.00632	20.4	-0.00234
20.4	-0.00102	20.4	0.000512
20.5	0.00328	20.5	0.00152
20.5	-0.00344	20.5	-0.00166
20.5	-0.00536	20.5	-0.00157
20.6	0.0022	20.6	0.00162
20.6	0.00187	20.6	0.00052
20.7	-0.00522	20.7	-0.00222
20.7	-0.00206	20.7	-0.0001106
20.7	0.00446	20.7	0.00202
20.8	-0.00035	20.8	-0.000702
20.8	-0.00468	20.8	-0.00181
20.9	0.00214	20.9	0.0014
20.9	0.00474	20.9	0.00153
21	-0.00242	21	-0.00162
21	-0.00212	21	-0.000602
21	0.0054	21	0.00228
21.1	0.00296	21.1	0.000374
21.1	-0.00342	21.1	-0.00182
21.2	0.00139	21.2	0.000868
21.2	0.00628	21.2	0.00218
21.3	-0.0001188	21.3	-0.00095
21.3	-0.00292	21.3	-0.00123
21.3	0.00428	21.3	0.00196
21.4	0.00442	21.4	0.00111
21.4	-0.00314	21.4	-0.00185
21.5	-0.00114	21.5	-9.44e-05
21.5	0.00528	21.5	0.00218
21.5	0.000618	21.5	-0.00044
21.6	-0.00478	21.6	-0.00195
21.6	0.00113	21.6	0.00108
21.7	0.00398	21.7	0.00146
21.7	-0.00346	21.7	-0.0018
21.8	-0.00434	21.8	-0.00118
21.8	0.00292	21.8	0.00178
21.8	0.000928	21.8	9.04e-05
21.9	-0.00602	21.9	-0.00236
21.9	-0.00198	21.9	9.7e-05
22	0.00342	22	0.0017
22	-0.00254	22	-0.00132
22.1	-0.00594	22.1	-0.0019
22.1	0.00125	22.1	0.00134
22.1	0.00242	22.1	0.000872
22.2	-0.00488	22.2	-0.00216
22.2	-0.00326	22.2	-0.000598
22.3	0.00392	22.3	0.00199
22.3	0.000358	22.3	-0.000336
22.3	-0.0051	22.3	-0.00204
22.4	0.000856	22.4	0.000968
22.4	0.00488	22.4	0.00177
22.5	-0.00186	22.5	-0.0014
22.5	-0.00308	22.5	-0.00103
22.6	0.0046	22.6	0.00212
22.6	0.0037	22.6	0.000776
22.6	-0.00326	22.6	-0.00185
22.7	0.000304	22.7	0.000428
22.7	0.00632	22.7	0.00232
22.8	0.000892	22.8	-0.000564
22.8	-0.00324	22.8	-0.00149
22.9	0.00356	22.9	0.0017
22.9	0.00528	22.9	0.00153
22.9	-0.00232	22.9	-0.00166
23	-0.00179	23	-0.000474
23	0.00526	23	0.00224
23.1	0.00192	23.1	5.04e-05
23.1	-0.0045	23.1	-0.00202
23.1	0.000448	23.1	0.000752
23.2	0.00466	23.2	0.00179
23.2	-0.0023	23.2	-0.00145
23.3	-0.00474	23.3	-0.00151
23.3	0.0025	23.3	0.00165
23.4	0.002	23.4	0.000552
23.4	-0.00552	23.4	-0.00232
23.4	-0.00288	23.4	-0.000324
23.5	0.00346	23.5	0.00183
23.5	-0.00153	23.5	-0.00093
23.6	-0.00632	23.6	-0.00218
23.6	0.000248	23.6	0.00101
23.7	0.0029	23.7	0.0012
23.7	-0.0044	23.7	-0.002
23.7	-0.00436	23.7	-0.00107
23.8	0.00328	23.8	0.0019
23.8	0.00106	23.8	4.56e-05
23.9	-0.00536	23.9	-0.0022
23.9	-0.000468	23.9	0.000506
23.9	0.00488	23.9	0.00196
24	-0.00124	24	-0.00113
24	-0.00396	24	-0.00144
24.1	0.00364	24.1	0.00187
24.1	0.00434	24.1	0.00116
24.2	-0.00302	24.2	-0.00182
24.2	-0.00081	24.2	-3.38e-05
24.2	0.00616	24.2	0.00242
24.3	0.00189	24.3	-0.0001524
24.3	-0.00346	24.3	-0.00171
24.4	0.0027	24.4	0.00139
24.4	0.006	24.4	0.0019
24.5	-0.00139	24.5	-0.0014
24.5	-0.0024	24.5	-0.000846
24.5	0.00506	24.5	0.00222
24.6	0.00318	24.6	0.00055
24.6	-0.00408	24.6	-0.00204
24.7	-0.000268	24.7	0.000394
24.7	0.00518	24.7	0.00206
24.7	-0.00104	24.7	-0.00105
24.8	-0.005	24.8	-0.00179
24.8	0.00199	24.8	0.00147
24.9	0.00304	24.9	0.00101
24.9	-0.00482	24.9	-0.0022
25	-0.0037	25	-0.000746
25	0.00338	25	0.0019
25	-0.000452	25	-0.000498
25.1	-0.00652	25.1	-0.00238
25.1	-0.00079	25.1	0.000632
25.2	0.0033	25.2	0.0015
25.2	-0.00378	25.2	-0.0018
25.3	-0.00536	25.3	-0.00153
25.3	0.0025	25.3	0.00174
25.3	0.00176	25.3	0.00044
25.4	-0.00546	25.4	-0.00232
25.4	-0.00183	25.4	1.048e-05
25.5	0.0047	25.5	0.00208
25.5	-0.000566	25.5	-0.000824
25.5	-0.00474	25.5	-0.00181
25.6	0.00252	25.6	0.00155
25.6	0.00486	25.6	0.00152
25.7	-0.00266	25.7	-0.00174
25.7	-0.00195	25.7	-0.000514
25.8	0.0058	25.8	0.00242
25.8	0.00288	25.8	0.00028
25.8	-0.0036	25.8	-0.00189
25.9	0.00173	25.9	0.00102
25.9	0.00654	25.9	0.00224
26	-0.00039	26	-0.00109
26	-0.00296	26	-0.00121
26.1	0.00468	26.1	0.00212
26.1	0.00442	26.1	0.00106
26.1	-0.0035	26.1	-0.002
26.2	-0.00101	26.2	5.02e-06
26.2	0.0056	26.2	0.0023
26.3	0.000324	26.3	-0.000592
26.3	-0.0051	26.3	-0.00202
26.3	0.0014	26.3	0.00123
26.4	0.00404	26.4	0.00146
26.4	-0.00394	26.4	-0.00199
26.5	-0.00446	26.5	-0.00117
26.5	0.00322	26.5	0.00192
26.6	0.00071	26.6	-2.6e-05
26.6	-0.00652	26.6	-0.00254
26.6	-0.00186	26.6	0.000216
26.7	0.00362	26.7	0.00178
26.7	-0.00298	26.7	-0.00151
26.8	-0.00624	26.8	-0.00196
26.8	0.00159	26.8	0.00152
26.9	0.00244	26.9	0.000844
26.9	-0.00538	26.9	-0.00234
26.9	-0.00322	26.9	-0.000518
27	0.00438	27	0.00216
27	0.000176	27	-0.000468
27.1	-0.00544	27.1	-0.00216
27.1	0.00126	27.1	0.00117
27.1	0.00526	27.1	0.00186
27.2	-0.0022	27.2	-0.00159
27.2	-0.0031	27.2	-0.00101
27.3	0.00522	27.3	0.00236
27.3	0.00384	27.3	0.000736
27.4	-0.00362	27.4	-0.00202
27.4	0.000626	27.4	0.00059
27.4	0.00692	27.4	0.00252
27.5	0.0007	27.5	-0.000726
27.5	-0.00348	27.5	-0.00156
27.6	0.00412	27.6	0.00195
27.6	0.0056	27.6	0.00157
27.7	-0.00278	27.7	-0.00188
27.7	-0.00178	27.7	-0.000414
27.7	0.00584	27.7	0.00246
27.8	0.00178	27.8	-7.82e-05
27.8	-0.00506	27.8	-0.00222
27.9	0.000714	27.9	0.000932
27.9	0.005	27.9	0.0019
27.9	-0.00286	27.9	-0.00171
28	-0.00514	28	-0.00159
28	0.00292	28	0.00188
28.1	0.00195	28.1	0.000488
28.1	-0.0063	28.1	-0.00262
28.2	-0.00296	28.2	-0.000242
28.2	0.00388	28.2	0.00202
28.2	-0.002	28.2	-0.00116
28.3	-0.007	28.3	-0.00236
28.3	0.00056	28.3	0.00123
28.4	0.00312	28.4	0.00126
28.4	-0.00512	28.4	-0.00232
28.5	-0.00462	28.5	-0.00108
28.5	0.00388	28.5	0.00218
28.5	0.000982	28.5	-6.28e-05
28.6	-0.00602	28.6	-0.00246
28.6	-0.00017	28.6	0.000706
28.7	0.00552	28.7	0.00218
28.7	-0.00162	28.7	-0.00138
28.7	-0.00428	28.7	-0.00153
28.8	0.00442	28.8	0.0022
28.8	0.00476	28.8	0.00121
28.9	-0.00354	28.9	-0.0021
28.9	-0.000616	28.9	9.52e-05
29	0.00712	29	0.00274
29	0.00188	29	-0.000298
29	-0.00392	29	-0.0019
29.1	0.00338	29.1	0.0017
29.1	0.00672	29.1	0.00208
29.2	-0.00187	29.2	-0.0017
29.2	-0.00258	29.2	-0.000866
29.3	0.00594	29.3	0.00258
29.3	0.00334	29.3	0.000494
29.3	-0.00486	29.3	-0.00236
29.4	-7.32e-05	29.4	0.00057
29.4	0.00592	29.4	0.00232
29.5	-0.00156	29.5	-0.00134
29.5	-0.00574	29.5	-0.002
29.5	0.0025	29.5	0.00178
29.6	0.00328	29.6	0.00105
29.6	-0.00586	29.6	-0.00262
29.7	-0.0041	29.7	-0.000746
29.7	0.00402	29.7	0.00222
29.8	-0.000852	29.8	-0.000718
29.8	-0.00762	29.8	-0.00276
29.8	-0.000616	29.8	0.00086
29.9	0.00378	29.9	0.00169
29.9	-0.00468	29.9	-0.0022
30	-0.00606	30	-0.00167
30	0.00318	30	0.00212
30.1	0.00186	30.1	0.000398
30.1	-0.0065	30.1	-0.00272
30.1	-0.00178	30.1	0.0001612
30.2	0.00564	30.2	0.00246
30.2	-0.000914	30.2	-0.00109
30.3	-0.00548	30.3	-0.00206
30.3	0.00336	30.3	0.00196
30.3	0.00564	30.3	0.00171
30.4	-0.00334	30.4	-0.00212
30.4	-0.00202	30.4	-0.000472
30.5	0.0071	30.5	0.00292
30.5	0.00316	30.5	0.000202
30.6	-0.00432	30.6	-0.00224
30.6	0.0024	30.6	0.00136
30.6	0.00778	30.6	0.0026
30.7	-0.000786	30.7	-0.00143
30.7	-0.00342	30.7	-0.00136
30.8	0.00584	30.8	0.00262
30.8	0.00502	30.8	0.00114
30.9	-0.00444	30.9	-0.00246
30.9	-0.000974	30.9	0.000136
30.9	0.00676	30.9	0.00274
31	-1.074e-05	31	-0.000868
31	-0.00622	31	-0.00242
31.1	0.00195	31.1	0.0016
31.1	0.0047	31.1	0.00166
31.1	-0.00514	31.1	-0.00252
31.2	-0.00526	31.2	-0.0013
31.2	0.00406	31.2	0.00238
31.3	0.000518	31.3	-0.0001844
31.3	-0.0081	31.3	-0.0031
31.4	-0.00196	31.4	0.000406
31.4	0.00442	31.4	0.00212
31.4	-0.00398	31.4	-0.00199
31.5	-0.00752	31.5	-0.00232
31.5	0.00228	31.5	0.00197
31.6	0.00282	31.6	0.000922
31.6	-0.00682	31.6	-0.00294
31.6	-0.00362	31.6	-0.000482
31.7	0.0056	31.7	0.0027
31.7	-5.8e-05	31.7	-0.000718
31.8	-0.0067	31.8	-0.00262
31.8	0.00199	31.8	0.0016
31.9	0.0065	31.9	0.00224
31.9	-0.00298	31.9	-0.00208
31.9	-0.0036	31.9	-0.00113
32	0.00684	32	0.00302
32	0.00454	32	0.000782
32.1	-0.00466	32.1	-0.00254
32.1	0.00117	32.1	0.000904
32.2	0.00876	32.2	0.00314
32.2	0.000526	32.2	-0.00106
32.2	-0.0043	32.2	-0.00189
32.3	0.00552	32.3	0.00258
32.3	0.00684	32.3	0.00186
32.4	-0.00382	32.4	-0.00248
32.4	-0.00202	32.4	-0.000386
32.4	0.00754	32.4	0.00316
32.5	0.00185	32.5	-0.000274
32.5	-0.00658	32.5	-0.00282
32.6	0.00121	32.6	0.00133
32.6	0.00626	32.6	0.00234
32.7	-0.0041	32.7	-0.00234
32.7	-0.00648	32.7	-0.00193
32.7	0.00398	32.7	0.0025
32.8	0.00216	32.8	0.000466
32.8	-0.00838	32.8	-0.00342
32.9	-0.0035	32.9	-0.0001542
32.9	0.00506	32.9	0.00258
33	-0.003	33	-0.00167
33	-0.00904	33	-0.003
33	0.00111	33	0.00174
33.1	0.0039	33.1	0.00153
33.1	-0.00698	33.1	-0.00312
33.2	-0.00572	33.2	-0.00125
33.2	0.00536	33.2	0.0029
33.2	0.000988	33.2	-0.00024
33.3	-0.00796	33.3	-0.00322
33.3	0.000252	33.3	0.00111
33.4	0.00734	33.4	0.00282
33.4	-0.00246	33.4	-0.00195
33.5	-0.00542	33.5	-0.00189
33.5	0.00628	33.5	0.00304
33.5	0.0061	33.5	0.00147
33.6	-0.0049	33.6	-0.00284
33.6	-0.000404	33.6	0.000312
33.7	0.00968	33.7	0.00368
33.7	0.00212	33.7	-0.00057
33.8	-0.00524	33.8	-0.0025
33.8	0.00494	33.8	0.00244
33.8	0.00888	33.8	0.0027
33.9	-0.00292	33.9	-0.00242
33.9	-0.00324	33.9	-0.00102
34	0.00826	34	0.00356
34	0.0041	34	0.000478
34	-0.00682	34	-0.00324
34.1	0.000252	34.1	0.000948
34.1	0.008	34.1	0.00312
34.2	-0.00264	34.2	-0.00202
34.2	-0.0078	34.2	-0.00266
34.3	0.00376	34.3	0.00256
34.3	0.00416	34.3	0.00127
34.3	-0.00844	34.3	-0.0037
34.4	-0.00534	34.4	-0.000856
34.4	0.0057	34.4	0.00308
34.5	-0.00166	34.5	-0.0012
34.5	-0.01066	34.5	-0.00378
34.6	-0.000412	34.6	0.00138
34.6	0.00516	34.6	0.00224
34.6	-0.00694	34.6	-0.00322
34.7	-0.0082	34.7	-0.00218
34.7	0.00486	34.7	0.00308
34.8	0.0023	34.8	0.00038
34.8	-0.0093	34.8	-0.00388
34.8	-0.002	34.8	0.000446
34.9	0.00814	34.9	0.00346
34.9	-0.00169	34.9	-0.00173
35	-0.0076	35	-0.00282
35	0.00532	35	0.00298
35.1	0.0079	35.1	0.0023
35.1	-0.00508	35.1	-0.00314
35.1	-0.00244	35.1	-0.00047
35.2	0.01052	35.2	0.00426
35.2	0.00412	35.2	8.62e-05
35.3	-0.0063	35.3	-0.0032
35.3	0.004	35.3	0.00218
35.4	0.01122	35.4	0.0037
35.4	-0.00163	35.4	-0.00226
35.4	-0.00476	35.4	-0.00183
35.5	0.00892	35.5	0.00396
35.5	0.00694	35.5	0.00146
35.6	-0.00688	35.6	-0.00368
35.6	-0.00102	35.6	0.000412
35.6	0.01004	35.6	0.00404
35.7	-0.00062	35.7	-0.00153
35.7	-0.00926	35.7	-0.00352
35.8	0.00332	35.8	0.00256
35.8	0.0067	35.8	0.0023
35.9	-0.0082	35.9	-0.00394
35.9	-0.00758	35.9	-0.00177
35.9	0.00638	35.9	0.00366
36	0.000234	36	-0.000526
36	-0.01244	36	-0.0047
36.1	-0.00244	36.1	0.000848
36.1	0.00668	36.1	0.00316
36.2	-0.00662	36.2	-0.00324
36.2	-0.01128	36.2	-0.00338
36.2	0.004	36.2	0.0032
36.3	0.004	36.3	0.00121
36.3	-0.01082	36.3	-0.00464
36.4	-0.00502	36.4	-0.000486
36.4	0.00894	36.4	0.00422
36.4	-0.0006	36.4	-0.00136
36.5	-0.01036	36.5	-0.004
36.5	0.00378	36.5	0.00276
36.6	0.0101	36.6	0.00338
36.6	-0.00516	36.6	-0.00344
36.7	-0.00522	36.7	-0.00155
36.7	0.0113	36.7	0.00492
36.7	0.00676	36.7	0.000998
36.8	-0.0076	36.8	-0.00408
36.8	0.00252	36.8	0.00173
36.9	0.01412	36.9	0.00498
36.9	0.000224	36.9	-0.00196
37	-0.00674	37	-0.0029
37	0.00952	37	0.0044
37	0.01072	37	0.0028
37.1	-0.00674	37.1	-0.00418
37.1	-0.0028	37.1	-0.000368
37.2	0.01262	37.2	0.00522
37.2	0.00232	37.2	-0.000758
37.2	-0.01102	37.2	-0.00464
37.3	0.00262	37.3	0.00248
37.3	0.01018	37.3	0.00374
37.4	-0.00756	37.4	-0.00416
37.4	-0.01056	37.4	-0.00302
37.5	0.00716	37.5	0.00436
37.5	0.00302	37.5	0.000482
37.5	-0.0146	37.5	-0.00588
37.6	-0.00532	37.6	4.22e-05
37.6	0.00872	37.6	0.00438
37.7	-0.00592	37.7	-0.00318
37.7	-0.01544	37.7	-0.00504
37.8	0.00262	37.8	0.00326
37.8	0.0064	37.8	0.00242
37.8	-0.01272	37.8	-0.00562
37.9	-0.00936	37.9	-0.00187
37.9	0.00984	37.9	0.0052
38	0.00105	38	-0.000758
38	-0.0142	38	-0.00566
38	0.00131	38	0.00234
38.1	0.01304	38.1	0.0049
38.1	-0.00512	38.1	-0.00378
38.2	-0.00932	38.2	-0.00316
38.2	0.01208	38.2	0.00576
38.3	0.01054	38.3	0.00236
38.3	-0.00938	38.3	-0.0053
38.3	9.74e-05	38.3	0.000962
38.4	0.01808	38.4	0.0068
38.4	0.00308	38.4	-0.00143
38.5	-0.00964	38.5	-0.0045
38.5	0.01014	38.5	0.00492
38.6	0.0163	38.6	0.00482
38.6	-0.00628	38.6	-0.00482
38.6	-0.00552	38.6	-0.00159
38.7	0.0163	38.7	0.00694
38.7	0.00698	38.7	0.000506
38.8	-0.01344	38.8	-0.00628
38.8	0.00144	38.8	0.00226
38.8	0.0155	38.8	0.00592
38.9	-0.0062	38.9	-0.00436
38.9	-0.015	38.9	-0.00496
39	0.00828	39	0.00538
39	0.00756	39	0.00214
39.1	-0.01758	39.1	-0.00762
39.1	-0.00982	39.1	-0.00129
39.1	0.01188	39.1	0.00628
39.2	-0.00448	39.2	-0.00294
39.2	-0.0218	39.2	-0.00766
39.3	0.000246	39.3	0.00328
39.3	0.0103	39.3	0.00438
39.4	-0.01552	39.4	-0.0071
39.4	-0.01652	39.4	-0.0042
39.4	0.01104	39.4	0.00674
39.5	0.00382	39.5	0.000292
39.5	-0.0204	39.5	-0.00838
39.6	-0.00312	39.6	0.00151
39.6	0.01772	39.6	0.0074
39.6	-0.00504	39.6	-0.00432
39.7	-0.01642	39.7	-0.00592
39.7	0.01296	39.7	0.00704
39.8	0.01684	39.8	0.00472
39.8	-0.01244	39.8	-0.00736
39.9	-0.00442	39.9	-0.00048
39.9	0.0246	39.9	0.0099
39.9	0.0081	39.9	-0.000424
40	-0.0148	40	-0.00732
40	0.0109	40	0.00576
40.1	0.0262	40.1	0.00846
40.1	-0.00528	40.1	-0.0059
40.2	-0.0105	40.2	-0.00386
40.2	0.023	40.2	0.01002
40.2	0.01576	40.2	0.00294
40.3	-0.01762	40.3	-0.00924
40.3	-0.000742	40.3	0.00182
40.4	0.0256	40.4	0.01012
40.4	-0.00318	40.4	-0.0046
40.4	-0.0232	40.4	-0.00864
40.5	0.0106	40.5	0.00734
40.5	0.01678	40.5	0.00548
40.6	-0.023	40.6	-0.01092
40.6	-0.01852	40.6	-0.00392
40.7	0.01842	40.7	0.01012
40.7	-0.0012	40.7	-0.00236
40.7	-0.0346	40.7	-0.01296
40.8	-0.00456	40.8	0.0033
40.8	0.01854	40.8	0.0085
40.9	-0.0212	40.9	-0.01022
40.9	-0.0318	40.9	-0.00918
41	0.01348	41	0.00998
41	0.00972	41	0.00254
41	-0.0344	41	-0.01446
41.1	-0.01332	41.1	-0.000434
41.1	0.0278	41.1	0.01294
41.2	-0.00534	41.2	-0.00562
41.2	-0.0334	41.2	-0.01248
41.2	0.01446	41.2	0.00998
41.3	0.031	41.3	0.01016
41.3	-0.0206	41.3	-0.01256
41.4	-0.01606	41.4	-0.00408
41.4	0.0404	41.4	0.01752
41.5	0.01986	41.5	0.0019
41.5	-0.0286	41.5	-0.01468
41.5	0.0127	41.5	0.00804
41.6	0.0518	41.6	0.01804
41.6	-0.00324	41.6	-0.00898
41.7	-0.024	41.7	-0.00992
41.7	0.042	41.7	0.01896
41.8	0.0406	41.8	0.00978
41.8	-0.0296	41.8	-0.01786
41.8	-0.00566	41.8	0.00108
41.9	0.0578	41.9	0.0232
41.9	0.00658	41.9	-0.0055
42	-0.0474	42	-0.01992
42	0.0212	42	0.01472
42	0.0492	42	0.01676
42.1	-0.0404	42.1	-0.0224
42.1	-0.0454	42.1	-0.01212
42.2	0.046	42.2	0.025
42.2	0.01174	42.2	-0.000752
42.3	-0.0822	42.3	-0.0334
42.3	-0.01842	42.3	0.00502
42.3	0.0546	42.3	0.0256
42.4	-0.048	42.4	-0.0252
42.4	-0.097	42.4	-0.0306
42.5	0.0292	42.5	0.0266
42.5	0.0334	42.5	0.01084
42.6	-0.1126	42.6	-0.0482
42.6	-0.0658	42.6	-0.00898
42.6	0.0812	42.6	0.0434
42.7	-0.0274	42.7	-0.0214
42.7	-0.1546	42.7	-0.057
42.8	0.0236	42.8	0.033
42.8	0.1086	42.8	0.0412
42.8	-0.1334	42.8	-0.0698
42.9	-0.1338	42.9	-0.0336
42.9	0.1762	42.9	0.0926
43	0.054	43	-0.00646
43	-0.294	43	-0.13
43.1	0.0474	43.1	0.0698

## Sheet: Fig. 3c
Trigger Voltage (V)	Unrectified output voltage (V)
3.35276e-09	0.02
3.35276e-09	1.49012e-08
-0.002	0.02
-0.002	1.49012e-08
-0.002	1.49012e-08
-0.002	1.49012e-08
-0.002	-0.02
-0.002	0.02
-0.002	1.49012e-08
-0.002	0.02
-0.002	1.49012e-08
-0.002	0.02
-0.004	0.02
-0.004	0.02
-0.002	1.49012e-08
-0.004	1.49012e-08
3.35276e-09	0.02
3.35276e-09	1.49012e-08
-0.002	1.49012e-08
-0.002	0.02
-0.004	0.02
-0.004	1.49012e-08
-0.002	0.02
-0.002	-0.02
3.35276e-09	1.49012e-08
-0.004	1.49012e-08
-0.004	-0.02
-0.002	0.02
-0.002	1.49012e-08
-0.004	1.49012e-08
3.35276e-09	1.49012e-08
-0.004	1.49012e-08
-0.004	1.49012e-08
-0.002	0.04
-0.002	1.49012e-08
-0.002	-0.02
-0.002	0.02
-0.002	1.49012e-08
-0.002	1.49012e-08
-0.004	1.49012e-08
-0.002	1.49012e-08
-0.002	0.02
-0.002	0.02
-0.002	0.02
-0.002	0.02
-0.002	0.02
-0.004	1.49012e-08
-0.002	1.49012e-08
-0.004	1.49012e-08
3.35276e-09	1.49012e-08
-0.002	1.49012e-08
-0.002	0.02
-0.002	1.49012e-08
-0.002	0.02
-0.004	1.49012e-08
-0.002	-0.02
3.35276e-09	1.49012e-08
-0.002	1.49012e-08
-0.004	0.02
-0.002	1.49012e-08
-0.002	1.49012e-08
-0.002	0.02
-0.002	1.49012e-08
-0.004	0.04
-0.002	-0.02
-0.002	0.02
-0.002	0.02
-0.004	1.49012e-08
-0.004	1.49012e-08
-0.002	1.49012e-08
-0.004	1.49012e-08
-0.002	0.02
-0.002	1.49012e-08
-0.004	0.02
-0.002	1.49012e-08
-0.002	1.49012e-08
-0.002	1.49012e-08
-0.002	1.49012e-08
3.35276e-09	1.49012e-08
-0.002	1.49012e-08
-0.004	0.02
-0.004	-0.02
-0.004	0.02
-0.002	1.49012e-08
-0.002	1.49012e-08
3.35276e-09	1.49012e-08
3.35276e-09	1.49012e-08
-0.002	-0.02
-0.004	0.02
-0.004	0.02
-0.002	1.49012e-08
-0.002	1.49012e-08
-0.002	-0.02
-0.002	1.49012e-08
-0.004	0.04
-0.002	0.04
-0.002	1.49012e-08
-0.002	1.49012e-08
-0.002	1.49012e-08
-0.002	0.02
3.35276e-09	0.02
-0.002	1.49012e-08
-0.002	-0.02
-0.002	1.49012e-08
-0.004	0.02
-0.002	1.49012e-08
-0.002	1.49012e-08
-0.002	0.02
-0.002	0.04
-0.002	1.49012e-08
-0.004	0.02
-0.002	0.02
-0.004	1.49012e-08
-0.002	-0.02
0.002	0.02
-0.002	1.49012e-08
-0.004	1.49012e-08
-0.002	0.02
-0.002	0.02
-0.002	0.02
-0.004	0.02
-0.002	1.49012e-08
-0.004	1.49012e-08
-0.002	1.49012e-08
-0.004	-0.02
-0.004	1.49012e-08
-0.002	-0.02
-0.004	0.02
-0.004	0.02
-0.004	1.49012e-08
3.35276e-09	1.49012e-08
-0.002	-0.02
-0.002	1.49012e-08
-0.002	1.49012e-08
-0.004	1.49012e-08
-0.004	0.02
-0.004	0.02
-0.004	1.49012e-08
-0.006	1.49012e-08
-0.002	1.49012e-08
-0.002	1.49012e-08
-0.004	1.49012e-08
-0.004	0.02
-0.002	0.02
-0.004	1.49012e-08
-0.002	1.49012e-08
3.35276e-09	0.02
-0.002	1.49012e-08
-0.002	0.02
-0.002	1.49012e-08
-0.004	1.49012e-08
-0.002	1.49012e-08
-0.004	1.49012e-08
-0.002	0.02
-0.004	1.49012e-08
-0.004	1.49012e-08
-0.004	1.49012e-08
-0.004	1.49012e-08
-0.002	1.49012e-08
-0.002	0.02
-0.002	0.02
-0.004	0.02
-0.002	0.02
-0.002	1.49012e-08
-0.002	1.49012e-08
-0.002	1.49012e-08
-0.002	1.49012e-08
-0.004	1.49012e-08
-0.002	1.49012e-08
-0.004	-0.02
-0.004	1.49012e-08
-0.004	1.49012e-08
-0.002	0.02
-0.002	-0.02
-0.002	1.49012e-08
-0.004	0.02
3.35276e-09	-0.02
-0.002	0.02
-0.004	1.49012e-08
-0.002	0.02
-0.002	-0.02
-0.002	1.49012e-08
-0.004	1.49012e-08
-0.002	1.49012e-08
-0.002	1.49012e-08
-0.002	0.02
-0.004	0.02
-0.002	1.49012e-08
-0.004	1.49012e-08
-0.002	1.49012e-08
-0.002	0.02
-0.002	1.49012e-08
-0.004	0.02
-0.002	0.02
-0.002	1.49012e-08
-0.002	-0.02
-0.002	1.49012e-08
-0.004	0.02
-0.004	1.49012e-08
-0.004	0.02
-0.004	1.49012e-08
-0.002	0.02
-0.002	1.49012e-08
-0.002	0.02
-0.002	1.49012e-08
-0.002	0.02
-0.002	0.02
-0.004	-0.02
-0.002	-0.02
-0.002	1.49012e-08
-0.004	0.02
-0.002	0.02
-0.004	1.49012e-08
-0.004	1.49012e-08
-0.002	1.49012e-08
-0.004	1.49012e-08
-0.004	0.02
-0.002	0.02
-0.002	1.49012e-08
-0.004	1.49012e-08
-0.002	1.49012e-08
-0.004	1.49012e-08
-0.004	1.49012e-08
-0.002	1.49012e-08
-0.004	1.49012e-08
-0.002	1.49012e-08
-0.004	1.49012e-08
-0.002	0.02
-0.004	-0.02
-0.002	0.02
-0.004	0.02
-0.002	0.02
-0.006	1.49012e-08
-0.002	1.49012e-08
-0.002	1.49012e-08
-0.002	0.02
-0.004	1.49012e-08
-0.002	1.49012e-08
-0.004	1.49012e-08
-0.002	1.49012e-08
-0.004	0.02
-0.002	0.02
-0.006	1.49012e-08
3.35276e-09	1.49012e-08
-0.002	1.49012e-08
-0.004	0.02
-0.002	1.49012e-08
-0.004	0.02
-0.002	1.49012e-08
-0.002	1.49012e-08
-0.002	0.02
-0.002	0.02
-0.002	0.02
-0.002	1.49012e-08
-0.004	-0.02
-0.004	1.49012e-08
-0.002	1.49012e-08
-0.002	1.49012e-08
-0.002	0.02
-0.002	1.49012e-08
-0.002	1.49012e-08
-0.002	1.49012e-08
-0.002	0.02
-0.002	1.49012e-08
-0.002	-0.02
-0.002	1.49012e-08
3.35276e-09	0.02
-0.002	1.49012e-08
-0.004	-0.02
-0.002	1.49012e-08
-0.002	0.02
-0.002	0.02
-0.004	-0.02
-0.002	1.49012e-08
-0.004	1.49012e-08
-0.002	0.02
-0.004	1.49012e-08
-0.002	1.49012e-08
-0.002	1.49012e-08
-0.004	1.49012e-08
-0.002	0.02
-0.004	1.49012e-08
-0.002	0.02
-0.002	1.49012e-08
-0.002	1.49012e-08
-0.004	1.49012e-08
3.35276e-09	0.02
-0.002	0.02
-0.004	1.49012e-08
-0.002	1.49012e-08
-0.002	1.49012e-08
-0.002	-0.02
-0.004	0.02
-0.006	0.02
-0.002	1.49012e-08
-0.004	0.02
-0.004	1.49012e-08
-0.002	1.49012e-08
-0.002	1.49012e-08
-0.002	0.02
-0.002	0.02
-0.002	1.49012e-08
-0.002	1.49012e-08
-0.004	0.02
-0.002	1.49012e-08
3.35276e-09	0.02
-0.004	0.02
-0.004	0.02
-0.002	1.49012e-08
3.35276e-09	1.49012e-08
-0.006	0.02
-0.004	0.02
-0.004	1.49012e-08
-0.002	0.02
-0.006	1.49012e-08
-0.006	1.49012e-08
-0.004	1.49012e-08
-0.004	1.49012e-08
-0.002	1.49012e-08
-0.004	1.49012e-08
-0.004	1.49012e-08
-0.002	0.02
-0.002	0.02
-0.002	0.02
-0.002	0.02
-0.004	1.49012e-08
-0.002	0.02
-0.004	0.02
-0.002	1.49012e-08
-0.002	1.49012e-08
-0.002	-0.02
-0.004	0.02
-0.004	0.02
-0.002	0.02
-0.002	1.49012e-08
-0.002	1.49012e-08
-0.002	1.49012e-08
-0.004	0.02
-0.004	1.49012e-08
-0.002	1.49012e-08
-0.002	1.49012e-08
-0.004	0.02
-0.002	1.49012e-08
-0.002	1.49012e-08
-0.004	0.02
-0.004	1.49012e-08
-0.004	0.02
-0.004	0.02
-0.004	0.02
-0.004	0.04
-0.002	-0.02
-0.002	1.49012e-08
-0.002	1.49012e-08
-0.002	0.02
-0.006	1.49012e-08
-0.002	0.02
-0.004	0.02
-0.004	1.49012e-08
-0.002	1.49012e-08
-0.004	1.49012e-08
-0.004	0.02
-0.004	1.49012e-08
3.35276e-09	1.49012e-08
-0.004	0.02
-0.004	-0.02
-0.004	1.49012e-08
3.35276e-09	1.49012e-08
-0.004	1.49012e-08
-0.004	0.02
-0.004	0.02
-0.002	0.02
-0.002	1.49012e-08
-0.004	1.49012e-08
-0.004	1.49012e-08
3.35276e-09	1.49012e-08
-0.002	0.02
-0.004	1.49012e-08
-0.004	0.02
-0.002	1.49012e-08
-0.004	0.02
-0.004	1.49012e-08
-0.002	0.02
-0.004	1.49012e-08
-0.002	1.49012e-08
-0.002	0.02
-0.004	0.02
-0.004	1.49012e-08
-0.002	0.02
-0.002	1.49012e-08
-0.004	1.49012e-08
-0.004	1.49012e-08
-0.002	0.02
-0.002	1.49012e-08
-0.004	1.49012e-08
-0.004	-0.02
-0.004	1.49012e-08
3.35276e-09	0.02
3.35276e-09	0.02
-0.002	0.02
-0.002	1.49012e-08
-0.002	1.49012e-08
-0.002	-0.02
3.35276e-09	1.49012e-08
-0.002	0.02
-0.004	1.49012e-08
-0.004	0.02
-0.002	0.02
-0.002	1.49012e-08
-0.004	1.49012e-08
-0.004	-0.02
-0.002	1.49012e-08
-0.004	1.49012e-08
-0.002	0.02
-0.006	0.02
-0.004	-0.02
-0.002	1.49012e-08
-0.002	0.02
-0.004	1.49012e-08
-0.004	1.49012e-08
-0.004	1.49012e-08
-0.002	0.02
-0.002	1.49012e-08
-0.002	1.49012e-08
-0.002	1.49012e-08
-0.002	0.04
-0.002	0.04
-0.004	0.02
-0.002	0.02
-0.002	0.02
3.35276e-09	1.49012e-08
3.35276e-09	0.04
-0.002	0.02
-0.004	0.02
-0.002	0.02
3.35276e-09	1.49012e-08
-0.002	1.49012e-08
-0.004	1.49012e-08
-0.002	1.49012e-08
-0.006	0.02
-0.002	0.02
-0.004	-0.02
-0.004	1.49012e-08
-0.002	1.49012e-08
-0.002	1.49012e-08
-0.004	1.49012e-08
-0.002	0.02
-0.004	0.02
3.35276e-09	0.02
-0.002	0.02
-0.002	1.49012e-08
-0.002	1.49012e-08
-0.002	0.02
-0.006	1.49012e-08
-0.004	0.04
3.35276e-09	0.02
-0.004	1.49012e-08
-0.002	1.49012e-08
-0.004	1.49012e-08
-0.002	0.02
-0.004	0.02
-0.004	0.02
-0.002	1.49012e-08
-0.002	0.04
-0.004	0.02
-0.004	0.02
-0.002	0.02
-0.004	1.49012e-08
-0.004	1.49012e-08
-0.004	1.49012e-08
-0.004	1.49012e-08
3.35276e-09	0.02
-0.002	1.49012e-08
-0.004	1.49012e-08
-0.004	0.02
-0.006	0.02
-0.002	0.02
-0.004	1.49012e-08
-0.002	0.02
-0.002	1.49012e-08
-0.002	1.49012e-08
-0.002	1.49012e-08
-0.002	1.49012e-08
-0.002	1.49012e-08
-0.004	1.49012e-08
-0.004	0.02
-0.002	1.49012e-08
-0.004	0.02
-0.004	0.02
-0.002	-0.02
-0.002	1.49012e-08
-0.004	0.02
-0.004	0.02
-0.004	-0.02
-0.002	1.49012e-08
-0.004	1.49012e-08
-0.004	1.49012e-08
-0.004	1.49012e-08
-0.006	1.49012e-08
-0.004	1.49012e-08
-0.002	1.49012e-08
-0.002	1.49012e-08
-0.002	1.49012e-08
-0.004	1.49012e-08
-0.002	1.49012e-08
-0.002	0.02
-0.002	1.49012e-08
-0.002	-0.02
-0.004	1.49012e-08
-0.004	0.02
-0.002	1.49012e-08
-0.002	1.49012e-08
-0.004	1.49012e-08
-0.002	1.49012e-08
-0.002	0.02
-0.002	1.49012e-08
-0.004	1.49012e-08
-0.002	0.02
-0.004	1.49012e-08
-0.004	1.49012e-08
-0.004	0.02
-0.002	0.02
-0.004	1.49012e-08
-0.002	0.02
-0.002	1.49012e-08
-0.002	1.49012e-08
-0.002	1.49012e-08
-0.004	-0.02
-0.004	0.02
-0.002	0.04
3.35276e-09	0.02
-0.002	0.02
-0.002	0.02
-0.002	1.49012e-08
-0.002	0.02
-0.004	0.02
-0.002	1.49012e-08
-0.004	0.02
-0.004	1.49012e-08
-0.004	0.02
-0.002	1.49012e-08
-0.002	0.02
-0.004	1.49012e-08
-0.004	0.02
-0.002	0.02
-0.004	0.02
-0.004	0.02
-0.002	1.49012e-08
-0.002	1.49012e-08
-0.002	1.49012e-08
-0.002	0.02
3.35276e-09	0.02
-0.002	0.02
-0.004	1.49012e-08
-0.004	-0.02
-0.006	1.49012e-08
-0.004	1.49012e-08
-0.002	0.02
-0.004	0.02
-0.004	0.02
-0.002	0.02
-0.002	1.49012e-08
-0.002	1.49012e-08
-0.002	0.02
-0.002	1.49012e-08
-0.004	1.49012e-08
-0.002	0.02
3.35276e-09	0.02
-0.002	1.49012e-08
-0.004	0.02
-0.004	1.49012e-08
-0.002	1.49012e-08
-0.004	1.49012e-08
-0.002	0.02
-0.002	1.49012e-08
-0.002	1.49012e-08
-0.004	1.49012e-08
-0.004	1.49012e-08
-0.002	1.49012e-08
3.35276e-09	1.49012e-08
-0.002	1.49012e-08
-0.004	0.02
-0.004	-0.02
-0.002	1.49012e-08
-0.002	1.49012e-08
-0.006	0.02
-0.002	1.49012e-08
-0.004	1.49012e-08
-0.002	1.49012e-08
-0.002	1.49012e-08
3.35276e-09	0.02
3.35276e-09	0.02
-0.002	0.02
-0.006	0.02
-0.004	1.49012e-08
-0.002	1.49012e-08
-0.002	0.02
-0.002	-0.02
-0.004	1.49012e-08
-0.002	1.49012e-08
-0.002	0.02
3.35276e-09	1.49012e-08
-0.004	1.49012e-08
-0.002	1.49012e-08
-0.002	1.49012e-08
-0.002	1.49012e-08
-0.002	1.49012e-08
3.35276e-09	1.49012e-08
-0.004	1.49012e-08
-0.002	1.49012e-08
-0.002	0.02
-0.002	0.02
-0.004	0.02
-0.002	-0.04
-0.002	1.49012e-08
-0.004	1.49012e-08
-0.004	1.49012e-08
-0.004	1.49012e-08
-0.002	1.49012e-08
-0.002	1.49012e-08
-0.002	0.02
-0.002	0.02
-0.002	1.49012e-08
-0.002	1.49012e-08
-0.004	1.49012e-08
-0.004	0.02
-0.002	-0.02
-0.004	-0.02
-0.004	1.49012e-08
-0.002	1.49012e-08
-0.004	1.49012e-08
-0.002	0.02
-0.004	1.49012e-08
-0.004	0.02
-0.002	1.49012e-08
-0.002	-0.02
-0.002	1.49012e-08
-0.006	1.49012e-08
-0.006	0.02
-0.002	0.02
-0.002	1.49012e-08
-0.004	1.49012e-08
-0.006	-0.02
-0.004	1.49012e-08
-0.004	0.02
-0.002	1.49012e-08
-0.004	0.02
-0.002	0.02
-0.002	1.49012e-08
-0.004	1.49012e-08
-0.002	0.02
-0.002	1.49012e-08
-0.002	1.49012e-08
-0.006	1.49012e-08
-0.004	0.02
-0.002	0.02
-0.004	0.02
-0.002	1.49012e-08
-0.002	1.49012e-08
-0.004	0.02
-0.002	1.49012e-08
-0.002	1.49012e-08
-0.002	1.49012e-08
-0.002	1.49012e-08
-0.004	1.49012e-08
-0.004	0.02
-0.004	1.49012e-08
-0.002	1.49012e-08
-0.002	0.02
-0.004	0.02
-0.004	0.02
-0.002	1.49012e-08
-0.002	1.49012e-08
-0.002	0.02
-0.004	0.02
-0.002	1.49012e-08
-0.002	1.49012e-08
-0.002	1.49012e-08
-0.004	1.49012e-08
-0.002	0.02
-0.004	1.49012e-08
-0.002	0.02
-0.002	0.02
-0.004	0.02
-0.002	0.02
-0.004	0.04
-0.004	1.49012e-08
-0.004	1.49012e-08
3.35276e-09	1.49012e-08
-0.002	1.49012e-08
-0.004	1.49012e-08
-0.002	0.02
-0.002	1.49012e-08
-0.002	1.49012e-08
-0.006	0.02
-0.002	0.02
-0.004	1.49012e-08
-0.002	-0.02
-0.002	0.02
-0.002	0.02
-0.002	1.49012e-08
-0.002	0.02
-0.006	0.02
-0.004	0.02
-0.002	0.04
-0.002	0.02
-0.004	1.49012e-08
-0.002	1.49012e-08
-0.004	1.49012e-08
-0.002	0.02
-0.004	1.49012e-08
-0.002	1.49012e-08
-0.002	0.04
3.35276e-09	0.02
-0.004	-0.02
-0.002	1.49012e-08
-0.004	0.02
-0.002	0.02
-0.006	1.49012e-08
-0.002	0.02
-0.004	1.49012e-08
-0.002	0.02
-0.002	0.02
3.35276e-09	0.02
-0.002	0.02
-0.002	1.49012e-08
-0.002	0.02
-0.006	-0.02
-0.004	0.02
-0.002	0.02
-0.002	1.49012e-08
-0.004	1.49012e-08
-0.002	0.02
-0.002	-0.02
3.35276e-09	1.49012e-08
-0.004	0.02
-0.002	0.02
-0.002	0.02
-0.002	1.49012e-08
-0.004	0.04
-0.004	0.02
-0.004	1.49012e-08
-0.004	0.02
-0.004	0.02
-0.002	-0.02
-0.002	0.02
-0.004	1.49012e-08
-0.006	1.49012e-08
-0.004	0.02
-0.002	1.49012e-08
-0.002	-0.02
-0.002	1.49012e-08
-0.002	0.02
-0.002	0.02
-0.002	0.02
-0.004	1.49012e-08
-0.004	0.02
-0.002	1.49012e-08
3.35276e-09	0.02
-0.004	1.49012e-08
-0.004	1.49012e-08
-0.004	1.49012e-08
-0.002	1.49012e-08
-0.004	1.49012e-08
-0.002	0.02
-0.002	1.49012e-08
-0.002	1.49012e-08
-0.006	0.02
-0.004	-0.02
-0.002	1.49012e-08
-0.002	1.49012e-08
-0.002	0.02
-0.004	-0.02
-0.004	1.49012e-08
-0.002	1.49012e-08
-0.002	0.02
-0.006	1.49012e-08
-0.004	0.02
3.35276e-09	1.49012e-08
-0.004	1.49012e-08
-0.002	1.49012e-08
-0.002	1.49012e-08
-0.006	1.49012e-08
-0.004	1.49012e-08
-0.004	0.02
-0.004	1.49012e-08
-0.004	0.02
-0.002	1.49012e-08
-0.002	0.02
-0.004	0.02
-0.002	1.49012e-08
-0.004	1.49012e-08
-0.002	0.02
-0.004	1.49012e-08
-0.004	0.02
3.35276e-09	-0.02
-0.002	1.49012e-08
3.35276e-09	0.02
-0.002	1.49012e-08
-0.002	1.49012e-08
-0.002	1.49012e-08
-0.004	1.49012e-08
-0.004	1.49012e-08
-0.002	0.02
-0.002	0.02
-0.004	-0.02
-0.002	-0.02
-0.004	0.02
-0.002	0.02
-0.002	1.49012e-08
-0.002	0.02
-0.002	1.49012e-08
3.35276e-09	-0.02
-0.004	1.49012e-08
-0.002	0.02
3.35276e-09	1.49012e-08
-0.004	1.49012e-08
-0.002	1.49012e-08
-0.002	0.02
-0.004	1.49012e-08
-0.004	1.49012e-08
-0.002	0.02
3.35276e-09	1.49012e-08
-0.002	-0.02
-0.004	1.49012e-08
-0.004	0.02
-0.004	0.02
-0.004	1.49012e-08
-0.002	1.49012e-08
-0.002	1.49012e-08
-0.004	0.02
-0.004	1.49012e-08
-0.004	1.49012e-08
-0.002	1.49012e-08
-0.002	1.49012e-08
-0.002	1.49012e-08
-0.002	1.49012e-08
-0.006	1.49012e-08
-0.002	1.49012e-08
-0.004	0.02
-0.004	0.02
-0.002	1.49012e-08
-0.002	0.02
-0.002	1.49012e-08
-0.002	0.02
-0.004	1.49012e-08
3.35276e-09	-0.02
-0.002	1.49012e-08
-0.002	0.02
-0.004	1.49012e-08
-0.004	1.49012e-08
-0.002	0.02
-0.002	1.49012e-08
-0.002	1.49012e-08
-0.002	0.02
-0.004	1.49012e-08
-0.004	0.02
-0.002	1.49012e-08
-0.002	1.49012e-08
-0.002	1.49012e-08
3.35276e-09	1.49012e-08
-0.002	0.02
-0.004	0.02
-0.004	0.02
-0.002	0.02
-0.002	0.02
3.35276e-09	0.02
-0.004	-0.02
-0.002	1.49012e-08
3.35276e-09	0.04
-0.002	1.49012e-08
-0.002	1.49012e-08
-0.002	0.02
3.35276e-09	-0.02
-0.002	-0.02
-0.002	0.02
-0.004	0.02
-0.004	0.02
-0.004	1.49012e-08
-0.002	0.02
3.35276e-09	1.49012e-08
-0.004	-0.02
-0.004	0.02
-0.002	0.02
-0.004	1.49012e-08
-0.004	1.49012e-08
3.35276e-09	1.49012e-08
3.35276e-09	0.02
-0.004	1.49012e-08
-0.006	1.49012e-08
-0.002	0.02
-0.002	1.49012e-08
-0.002	1.49012e-08
-0.004	1.49012e-08
-0.004	0.02
3.35276e-09	1.49012e-08
-0.002	1.49012e-08
-0.004	0.02
3.35276e-09	0.02
-0.004	0.02
-0.004	0.02
-0.002	0.02
-0.004	1.49012e-08
-0.004	1.49012e-08
-0.002	1.49012e-08
-0.002	0.02
-0.002	1.49012e-08
-0.002	1.49012e-08
-0.002	-0.02
-0.002	-0.02
-0.002	0.02
-0.002	0.02
-0.004	-0.02
-0.002	0.02
3.35276e-09	0.02
3.35276e-09	1.49012e-08
-0.002	0.02
-0.004	-0.02
-0.002	1.49012e-08
-0.002	0.02
-0.004	1.49012e-08
-0.004	0.02
-0.004	0.02
-0.002	0.02
-0.002	1.49012e-08
-0.002	1.49012e-08
-0.002	1.49012e-08
-0.002	0.02
-0.004	1.49012e-08
-0.004	1.49012e-08
-0.002	1.49012e-08
-0.004	0.02
-0.004	1.49012e-08
-0.002	1.49012e-08
-0.002	-0.02
-0.004	1.49012e-08
-0.004	0.02
-0.002	1.49012e-08
-0.004	1.49012e-08
-0.004	0.02
-0.004	1.49012e-08
-0.002	1.49012e-08
-0.004	0.04
-0.004	1.49012e-08
-0.006	0.02
-0.004	0.02
3.35276e-09	1.49012e-08
3.35276e-09	1.49012e-08
-0.004	0.02
-0.004	0.02
-0.002	1.49012e-08
-0.006	0.02
-0.002	0.02
-0.006	1.49012e-08
-0.002	1.49012e-08
-0.002	1.49012e-08
-0.004	1.49012e-08
-0.002	1.49012e-08
-0.004	1.49012e-08
-0.002	1.49012e-08
-0.004	0.02
-0.002	0.02
-0.002	0.02
-0.002	1.49012e-08
-0.004	1.49012e-08
-0.002	1.49012e-08
-0.002	-0.02
-0.004	1.49012e-08
-0.002	1.49012e-08
-0.006	1.49012e-08
-0.002	1.49012e-08
-0.002	0.02
-0.004	1.49012e-08
-0.004	1.49012e-08
-0.002	1.49012e-08
-0.004	1.49012e-08
-0.004	1.49012e-08
-0.004	1.49012e-08
-0.002	0.02
-0.002	0.02
-0.004	0.02
-0.004	1.49012e-08
3.35276e-09	1.49012e-08
3.35276e-09	1.49012e-08
-0.002	0.02
-0.004	0.02
-0.002	1.49012e-08
-0.002	0.02
-0.004	1.49012e-08
-0.002	1.49012e-08
-0.002	1.49012e-08
-0.002	0.02
-0.004	-0.02
-0.006	1.49012e-08
-0.004	0.02
-0.002	1.49012e-08
-0.002	1.49012e-08
3.35276e-09	0.02
-0.002	-0.02
-0.006	0.02
-0.002	1.49012e-08
-0.002	0.02
-0.002	1.49012e-08
-0.004	0.02
-0.002	1.49012e-08
-0.002	1.49012e-08
-0.004	1.49012e-08
3.35276e-09	1.49012e-08
-0.002	0.02
-0.002	1.49012e-08
-0.004	0.02
-0.004	1.49012e-08
-0.002	1.49012e-08
-0.004	1.49012e-08
-0.002	1.49012e-08
-0.002	1.49012e-08
3.35276e-09	1.49012e-08
-0.004	1.49012e-08
-0.002	1.49012e-08
-0.004	0.02
-0.002	1.49012e-08
-0.002	-0.02
-0.002	1.49012e-08
-0.004	0.02
3.35276e-09	1.49012e-08
-0.004	0.02
-0.002	0.02
-0.002	1.49012e-08
-0.002	0.02
-0.004	1.49012e-08
-0.004	1.49012e-08
-0.002	-0.02
-0.004	0.02
-0.004	0.02
-0.002	0.02
-0.004	0.02
-0.002	1.49012e-08
-0.002	1.49012e-08
-0.002	1.49012e-08
-0.002	-0.02
3.35276e-09	1.49012e-08
-0.002	1.49012e-08
-0.004	0.02
-0.002	0.02
-0.004	1.49012e-08
-0.002	1.49012e-08
-0.002	0.02
-0.004	0.02
-0.004	1.49012e-08
-0.002	-0.02
3.35276e-09	-0.02
-0.004	1.49012e-08
-0.002	1.49012e-08
-0.004	0.02
-0.004	-0.02
-0.002	-0.02
-0.004	1.49012e-08
-0.002	0.02
3.35276e-09	1.49012e-08
-0.002	0.02
-0.002	0.02
-0.002	0.02
3.35276e-09	1.49012e-08
-0.004	-0.02
-0.002	1.49012e-08
-0.004	0.02
3.35276e-09	0.02
3.35276e-09	0.02
-0.004	0.02
-0.004	0.02
-0.004	1.49012e-08
3.35276e-09	1.49012e-08
3.35276e-09	1.49012e-08
-0.002	1.49012e-08
-0.002	1.49012e-08
-0.004	1.49012e-08
-0.002	0.02
-0.002	0.02
-0.002	0.02
-0.002	0.02
-0.004	1.49012e-08
-0.004	0.02
-0.004	-0.02
-0.004	1.49012e-08
-0.002	1.49012e-08
-0.002	1.49012e-08
-0.002	1.49012e-08
3.35276e-09	1.49012e-08
-0.002	1.49012e-08
-0.002	0.02
-0.002	1.49012e-08
-0.002	0.02
-0.004	1.49012e-08
-0.004	0.02
-0.004	1.49012e-08
-0.004	1.49012e-08
-0.002	0.02
-0.002	1.49012e-08
-0.004	1.49012e-08
-0.004	1.49012e-08
-0.004	0.02
-0.004	1.49012e-08
3.35276e-09	1.49012e-08
-0.004	0.02
-0.002	1.49012e-08
-0.002	1.49012e-08
-0.004	1.49012e-08
-0.004	1.49012e-08
-0.002	1.49012e-08
-0.004	1.49012e-08
-0.002	1.49012e-08
-0.002	1.49012e-08
-0.002	1.49012e-08
-0.004	1.49012e-08
-0.002	1.49012e-08
-0.004	-0.02
-0.004	0.02
-0.004	0.02
-0.002	1.49012e-08
-0.004	1.49012e-08
-0.002	1.49012e-08
-0.004	1.49012e-08
-0.002	1.49012e-08
3.35276e-09	1.49012e-08
3.35276e-09	1.49012e-08
-0.004	0.02
-0.002	0.02
-0.004	1.49012e-08
-0.002	-0.02
-0.002	0.02
-0.004	1.49012e-08
-0.004	0.02
-0.002	1.49012e-08
3.35276e-09	1.49012e-08
-0.004	0.02
-0.004	1.49012e-08
-0.002	1.49012e-08
3.35276e-09	-0.02
-0.004	-0.02
3.35276e-09	1.49012e-08
-0.002	0.02
-0.002	1.49012e-08
-0.002	1.49012e-08
-0.004	0.02
-0.002	1.49012e-08
-0.002	0.02
-0.002	1.49012e-08
-0.002	0.02
-0.006	1.49012e-08
-0.002	1.49012e-08
-0.002	1.49012e-08
-0.004	-0.02
-0.004	1.49012e-08
-0.002	1.49012e-08
3.35276e-09	1.49012e-08
-0.002	0.02
-0.004	0.02
-0.004	0.02
-0.002	0.02
-0.002	0.02
-0.002	-0.02
-0.002	1.49012e-08
-0.004	0.02
-0.002	1.49012e-08
-0.002	1.49012e-08
-0.004	0.02
-0.004	1.49012e-08
-0.004	0.02
-0.004	0.02
-0.002	1.49012e-08
3.35276e-09	1.49012e-08
-0.004	1.49012e-08
-0.002	0.02
-0.004	1.49012e-08
-0.004	1.49012e-08
-0.004	1.49012e-08
-0.002	1.49012e-08
-0.004	0.02
-0.002	0.02
-0.002	1.49012e-08
-0.004	1.49012e-08
-0.002	1.49012e-08
-0.002	-0.02
-0.002	1.49012e-08
3.35276e-09	-0.02
3.35276e-09	1.49012e-08
3.35276e-09	1.49012e-08
-0.002	1.49012e-08
-0.004	0.02
-0.002	1.49012e-08
-0.002	1.49012e-08
-0.002	1.49012e-08
-0.002	0.02
-0.002	1.49012e-08
-0.004	1.49012e-08
-0.002	1.49012e-08
-0.002	0.02
-0.004	1.49012e-08
-0.004	1.49012e-08
-0.004	1.49012e-08
-0.002	1.49012e-08
-0.004	1.49012e-08
3.35276e-09	0.02
-0.002	0.02
-0.002	0.02
-0.002	1.49012e-08
3.35276e-09	1.49012e-08
-0.002	0.02
3.35276e-09	1.49012e-08
-0.002	1.49012e-08
-0.002	0.02
-0.002	1.49012e-08
-0.004	0.02
-0.002	1.49012e-08
-0.002	1.49012e-08
-0.002	0.02
-0.004	0.04
-0.004	0.02
3.35276e-09	-0.02
3.35276e-09	1.49012e-08
3.35276e-09	1.49012e-08
-0.002	0.02
-0.004	1.49012e-08
-0.002	1.49012e-08
-0.004	0.02
3.35276e-09	1.49012e-08
-0.006	1.49012e-08
3.35276e-09	0.02
-0.002	1.49012e-08
-0.002	1.49012e-08
-0.004	0.02
3.35276e-09	1.49012e-08
-0.002	0.02
-0.002	1.49012e-08
3.35276e-09	1.49012e-08
-0.002	1.49012e-08
-0.002	0.02
-0.002	1.49012e-08
-0.004	0.02
-0.004	0.02
-0.002	0.02
-0.002	1.49012e-08
-0.002	-0.02
-0.004	1.49012e-08
-0.002	0.02
-0.004	0.02
-0.002	0.02
3.35276e-09	1.49012e-08
-0.002	1.49012e-08
-0.002	0.02
-0.002	0.02
3.35276e-09	0.02
-0.004	1.49012e-08
-0.002	1.49012e-08
-0.002	1.49012e-08
-0.002	1.49012e-08
-0.004	1.49012e-08
-0.002	0.02
-0.002	1.49012e-08
-0.002	1.49012e-08
-0.004	-0.02
-0.002	1.49012e-08
-0.002	1.49012e-08
-0.002	1.49012e-08
3.35276e-09	1.49012e-08
-0.002	0.02
-0.002	0.02
3.35276e-09	0.02
-0.004	1.49012e-08
-0.002	1.49012e-08
-0.004	1.49012e-08
-0.002	0.02
-0.002	1.49012e-08
-0.002	0.02
-0.004	1.49012e-08
-0.002	1.49012e-08
-0.002	0.02
-0.004	0.02
-0.004	1.49012e-08
-0.002	0.02
-0.002	1.49012e-08
-0.002	0.02
-0.002	1.49012e-08
-0.002	-0.02
-0.002	0.02
-0.002	1.49012e-08
-0.002	1.49012e-08
-0.002	0.02
-0.004	1.49012e-08
-0.002	1.49012e-08
-0.002	0.02
3.35276e-09	0.02
-0.002	1.49012e-08
-0.004	0.02
-0.002	1.49012e-08
-0.004	1.49012e-08
-0.002	0.02
-0.002	-0.02
-0.004	0.02
-0.002	1.49012e-08
3.35276e-09	1.49012e-08
-0.002	0.02
-0.004	1.49012e-08
-0.002	0.02
-0.006	-0.02
-0.002	0.02
3.35276e-09	0.02
-0.002	0.02
-0.004	1.49012e-08
-0.002	1.49012e-08
-0.004	1.49012e-08
3.35276e-09	1.49012e-08
-0.004	1.49012e-08
-0.004	1.49012e-08
-0.004	1.49012e-08
3.35276e-09	0.02
3.35276e-09	0.02
-0.002	0.02
-0.004	1.49012e-08
-0.002	1.49012e-08
3.35276e-09	1.49012e-08
-0.002	0.02
-0.004	0.02
3.35276e-09	1.49012e-08
-0.002	0.02
-0.004	0.02
-0.004	0.02
-0.004	1.49012e-08
3.35276e-09	0.02
-0.004	1.49012e-08
3.35276e-09	0.02
-0.002	0.02
-0.002	1.49012e-08
-0.002	1.49012e-08
-0.004	1.49012e-08
3.35276e-09	1.49012e-08
-0.004	0.02
-0.004	0.02
-0.002	1.49012e-08
-0.004	1.49012e-08
-0.002	1.49012e-08
-0.002	0.02
-0.002	1.49012e-08
-0.004	1.49012e-08
-0.002	1.49012e-08
3.35276e-09	0.02
-0.002	1.49012e-08
-0.002	-0.02
-0.002	0.02
-0.002	0.02
-0.002	0.02
-0.006	1.49012e-08
3.35276e-09	1.49012e-08
-0.002	1.49012e-08
-0.004	1.49012e-08
-0.004	1.49012e-08
-0.004	1.49012e-08
-0.002	0.02
-0.004	-0.02
-0.004	0.02
-0.002	0.02
-0.002	1.49012e-08
-0.002	1.49012e-08
-0.002	1.49012e-08
-0.004	-0.02
-0.002	1.49012e-08
-0.002	1.49012e-08
-0.002	1.49012e-08
-0.002	0.02
-0.004	0.02
-0.002	1.49012e-08
-0.002	1.49012e-08
-0.002	0.02
-0.004	0.02
-0.002	1.49012e-08
3.35276e-09	0.02
-0.002	0.02
3.35276e-09	0.02
-0.002	0.02
3.35276e-09	1.49012e-08
-0.002	0.04
-0.002	0.02
3.35276e-09	0.02
-0.002	0.02
-0.002	1.49012e-08
-0.004	1.49012e-08
3.35276e-09	1.49012e-08
-0.002	0.02
-0.004	1.49012e-08
3.35276e-09	1.49012e-08
-0.002	-0.02
-0.002	0.02
-0.002	-0.02
-0.002	1.49012e-08
-0.002	1.49012e-08
-0.002	0.02
-0.002	0.02
-0.002	1.49012e-08
-0.004	1.49012e-08
-0.004	0.02
-0.002	0.02
-0.002	0.02
3.35276e-09	1.49012e-08
-0.002	1.49012e-08
-0.004	-0.02
-0.002	0.02
-0.002	0.02
3.35276e-09	1.49012e-08
-0.002	1.49012e-08
-0.002	0.02
-0.002	0.02
-0.004	1.49012e-08
-0.002	0.02
-0.002	1.49012e-08
3.35276e-09	1.49012e-08
3.35276e-09	1.49012e-08
3.35276e-09	-0.02
-0.004	0.02
-0.002	0.02
-0.002	-0.02
-0.002	1.49012e-08
-0.002	1.49012e-08
3.35276e-09	0.02
-0.002	1.49012e-08
-0.002	1.49012e-08
-0.002	0.02
3.35276e-09	1.49012e-08
-0.002	1.49012e-08
-0.002	0.02
3.35276e-09	0.02
-0.002	0.02
-0.002	1.49012e-08
-0.002	-0.02
-0.002	1.49012e-08
-0.006	1.49012e-08
-0.002	1.49012e-08
-0.004	-0.02
3.35276e-09	1.49012e-08
-0.002	1.49012e-08
3.35276e-09	0.02
-0.002	1.49012e-08
-0.002	1.49012e-08
-0.002	-0.02
-0.002	1.49012e-08
-0.004	0.02
-0.002	0.02
-0.002	-0.02
-0.002	1.49012e-08
3.35276e-09	0.02
-0.002	1.49012e-08
-0.004	1.49012e-08
-0.002	1.49012e-08
-0.004	1.49012e-08
-0.002	0.02
-0.002	0.02
-0.002	1.49012e-08
-0.002	1.49012e-08
-0.002	1.49012e-08
3.35276e-09	0.02
-0.002	1.49012e-08
-0.004	1.49012e-08
-0.004	-0.02
-0.002	0.02
-0.002	1.49012e-08
-0.004	1.49012e-08
0.002	0.02
-0.004	1.49012e-08
3.35276e-09	1.49012e-08
-0.002	1.49012e-08
-0.004	1.49012e-08
-0.002	1.49012e-08
-0.002	1.49012e-08
-0.002	-0.02
-0.002	0.02
-0.002	1.49012e-08
-0.002	1.49012e-08
3.35276e-09	1.49012e-08
-0.004	0.02
-0.002	0.02
-0.002	1.49012e-08
-0.002	1.49012e-08
3.35276e-09	0.04
3.35276e-09	0.02
3.35276e-09	0.02
-0.002	1.49012e-08
-0.002	1.49012e-08
-0.004	1.49012e-08
-0.004	0.02
-0.002	1.49012e-08
-0.002	1.49012e-08
-0.002	-0.02
-0.002	1.49012e-08
-0.002	0.02
-0.004	1.49012e-08
-0.002	0.02
-0.004	0.02
3.35276e-09	1.49012e-08
-0.002	0.02
3.35276e-09	0.02
-0.002	1.49012e-08
-0.004	1.49012e-08
-0.004	1.49012e-08
-0.004	0.02
-0.002	0.02
-0.002	-0.02
3.35276e-09	0.02
-0.002	1.49012e-08
-0.002	0.02
-0.002	1.49012e-08
-0.004	1.49012e-08
-0.006	1.49012e-08
-0.002	0.02
-0.002	1.49012e-08
-0.002	0.02
-0.002	0.02
-0.004	1.49012e-08
-0.002	1.49012e-08
-0.002	1.49012e-08
-0.004	0.02
-0.002	1.49012e-08
-0.002	0.02
-0.002	0.04
-0.004	0.02
-0.004	0.02
-0.002	1.49012e-08
-0.002	1.49012e-08
-0.004	1.49012e-08
-0.002	0.02
-0.002	1.49012e-08
-0.002	0.02
3.35276e-09	0.02
3.35276e-09	1.49012e-08
-0.002	1.49012e-08
-0.004	-0.02
-0.004	1.49012e-08
3.35276e-09	0.02
-0.002	1.49012e-08
-0.004	1.49012e-08
3.35276e-09	1.49012e-08
-0.002	1.49012e-08
-0.002	0.02
3.35276e-09	1.49012e-08
-0.002	1.49012e-08
-0.002	1.49012e-08
-0.002	1.49012e-08
-0.002	1.49012e-08
-0.002	1.49012e-08
-0.002	1.49012e-08
3.35276e-09	0.02
-0.002	0.02
-0.004	1.49012e-08
-0.002	0.02
-0.002	1.49012e-08
-0.002	0.02
-0.002	0.02
3.35276e-09	0.02
-0.004	0.02
-0.002	1.49012e-08
-0.002	0.02
-0.002	0.02
3.35276e-09	-0.02
-0.004	0.02
-0.002	0.02
-0.002	0.02
-0.002	0.02
-0.002	1.49012e-08
-0.002	0.02
3.35276e-09	1.49012e-08
3.35276e-09	0.02
-0.006	1.49012e-08
-0.002	1.49012e-08
3.35276e-09	1.49012e-08
-0.004	1.49012e-08
-0.004	1.49012e-08
-0.002	0.02
0.002	0.02
-0.002	1.49012e-08
-0.004	1.49012e-08
-0.004	0.02
-0.002	0.02
-0.002	1.49012e-08
-0.004	1.49012e-08
-0.006	1.49012e-08
3.35276e-09	0.02
3.35276e-09	1.49012e-08
-0.006	1.49012e-08
-0.004	1.49012e-08
-0.002	1.49012e-08
-0.004	1.49012e-08
-0.004	0.02
-0.002	1.49012e-08
3.35276e-09	1.49012e-08
3.35276e-09	0.02
-0.002	1.49012e-08
-0.004	1.49012e-08
-0.002	0.02
-0.004	1.49012e-08
3.35276e-09	1.49012e-08
-0.004	0.02
-0.002	0.04
-0.004	1.49012e-08
-0.002	1.49012e-08
-0.002	1.49012e-08
3.35276e-09	1.49012e-08
-0.002	-0.02
-0.004	1.49012e-08
-0.004	1.49012e-08
-0.002	1.49012e-08
-0.002	0.02
-0.002	0.02
-0.002	1.49012e-08
-0.002	0.02
-0.002	0.02
-0.004	0.02
-0.004	1.49012e-08
-0.002	-0.02
-0.002	1.49012e-08
3.35276e-09	1.49012e-08
-0.002	1.49012e-08
-0.002	0.04
-0.002	0.02
3.35276e-09	1.49012e-08
-0.002	1.49012e-08
3.35276e-09	1.49012e-08
3.35276e-09	0.02
-0.004	1.49012e-08
-0.004	1.49012e-08
-0.002	-0.02
-0.002	1.49012e-08
-0.002	0.02
-0.002	1.49012e-08
-0.004	1.49012e-08
-0.002	0.02
3.35276e-09	1.49012e-08
-0.002	1.49012e-08
-0.002	0.02
-0.004	0.02
-0.002	1.49012e-08
3.35276e-09	1.49012e-08
-0.002	1.49012e-08
-0.004	1.49012e-08
3.35276e-09	-0.02
-0.002	0.02
-0.002	0.02
-0.002	1.49012e-08
-0.002	0.02
-0.002	0.02
-0.004	1.49012e-08
3.35276e-09	1.49012e-08
-0.002	1.49012e-08
-0.002	1.49012e-08
-0.002	0.02
-0.002	1.49012e-08
-0.002	-0.02
-0.002	1.49012e-08
-0.002	0.02
-0.002	1.49012e-08
-0.002	1.49012e-08
-0.002	0.02
-0.002	1.49012e-08
-0.002	0.02
-0.002	1.49012e-08
-0.002	1.49012e-08
-0.002	1.49012e-08
-0.002	-0.02
-0.002	0.02
3.35276e-09	1.49012e-08
-0.002	0.02
-0.002	1.49012e-08
3.35276e-09	0.02
-0.002	1.49012e-08
-0.002	1.49012e-08
-0.002	1.49012e-08
-0.002	1.49012e-08
-0.002	1.49012e-08
-0.002	-0.02
-0.002	0.02
-0.004	0.02
-0.002	1.49012e-08
-0.002	1.49012e-08
3.35276e-09	1.49012e-08
-0.002	1.49012e-08
-0.002	0.02
3.35276e-09	0.02
-0.002	1.49012e-08
-0.002	1.49012e-08
-0.002	1.49012e-08
-0.002	1.49012e-08
-0.002	1.49012e-08
-0.004	0.02
0.002	1.49012e-08
-0.002	0.02
-0.004	0.02
-0.002	1.49012e-08
-0.002	0.02
-0.002	1.49012e-08
-0.004	1.49012e-08
-0.002	0.02
-0.002	1.49012e-08
-0.002	0.02
-0.002	0.02
3.35276e-09	0.02
-0.002	1.49012e-08
-0.002	1.49012e-08
-0.004	1.49012e-08
-0.004	1.49012e-08
-0.002	0.02
-0.004	1.49012e-08
-0.002	1.49012e-08
-0.002	1.49012e-08
-0.002	-0.02
-0.002	0.02
-0.004	1.49012e-08
-0.002	1.49012e-08
-0.002	1.49012e-08
-0.002	1.49012e-08
-0.002	0.02
-0.002	0.02
-0.002	1.49012e-08
-0.002	0.02
-0.002	1.49012e-08
-0.002	1.49012e-08
-0.004	1.49012e-08
-0.004	0.02
-0.004	1.49012e-08
-0.002	1.49012e-08
-0.002	0.02
3.35276e-09	1.49012e-08
3.35276e-09	1.49012e-08
-0.002	0.02
3.35276e-09	1.49012e-08
-0.004	0.02
-0.002	0.02
-0.002	1.49012e-08
-0.002	-0.02
-0.002	1.49012e-08
-0.002	1.49012e-08
-0.004	0.02
-0.004	1.49012e-08
-0.002	0.02
3.35276e-09	1.49012e-08
-0.002	1.49012e-08
-0.002	1.49012e-08
-0.004	0.02
-0.002	1.49012e-08
-0.002	0.02
-0.002	1.49012e-08
-0.004	1.49012e-08
-0.002	0.02
3.35276e-09	0.02
-0.002	1.49012e-08
-0.004	1.49012e-08
-0.002	1.49012e-08
-0.002	1.49012e-08
-0.002	0.02
3.35276e-09	0.02
3.35276e-09	1.49012e-08
-0.002	0.02
3.35276e-09	1.49012e-08
-0.002	1.49012e-08
-0.002	0.02
-0.002	1.49012e-08
-0.002	1.49012e-08
3.35276e-09	1.49012e-08
-0.002	1.49012e-08
3.35276e-09	0.02
-0.002	1.49012e-08
-0.002	1.49012e-08
-0.002	1.49012e-08
3.35276e-09	1.49012e-08
-0.002	1.49012e-08
-0.004	1.49012e-08
-0.002	1.49012e-08
-0.002	1.49012e-08
-0.006	0.02
-0.004	1.49012e-08
-0.002	0.02
3.35276e-09	0.02
-0.002	1.49012e-08
-0.002	0.02
3.35276e-09	-0.02
-0.004	1.49012e-08
-0.004	-0.02
-0.002	0.02
-0.002	1.49012e-08
3.35276e-09	1.49012e-08
-0.004	0.02
-0.004	1.49012e-08
3.35276e-09	1.49012e-08
-0.004	1.49012e-08
-0.004	0.02
-0.004	1.49012e-08
-0.004	0.02
-0.002	0.02
-0.004	1.49012e-08
-0.002	0.02
-0.004	0.02
3.35276e-09	1.49012e-08
-0.002	1.49012e-08
-0.004	-0.02
-0.002	0.02
-0.004	1.49012e-08
3.35276e-09	1.49012e-08
-0.002	1.49012e-08
-0.002	1.49012e-08
-0.002	1.49012e-08
-0.002	1.49012e-08
-0.004	1.49012e-08
3.35276e-09	1.49012e-08
-0.002	1.49012e-08
-0.002	1.49012e-08
-0.002	-0.02
-0.002	1.49012e-08
-0.002	1.49012e-08
-0.004	0.02
3.35276e-09	0.02
3.35276e-09	0.02
3.35276e-09	1.49012e-08
-0.002	1.49012e-08
-0.004	1.49012e-08
-0.004	0.02
-0.002	1.49012e-08
-0.002	1.49012e-08
-0.002	0.02
-0.004	0.02
-0.004	1.49012e-08
-0.002	1.49012e-08
-0.002	1.49012e-08
-0.004	1.49012e-08
-0.002	-0.02
-0.002	1.49012e-08
-0.004	0.02
-0.002	1.49012e-08
-0.002	1.49012e-08
-0.002	1.49012e-08
3.35276e-09	1.49012e-08
-0.004	1.49012e-08
-0.002	0.02
3.35276e-09	1.49012e-08
-0.002	1.49012e-08
-0.002	1.49012e-08
-0.002	0.02
-0.002	1.49012e-08
-0.004	1.49012e-08
-0.002	0.02
-0.004	0.02
-0.004	-0.02
-0.002	1.49012e-08
-0.002	1.49012e-08
-0.002	1.49012e-08
-0.004	0.02
-0.004	1.49012e-08
-0.002	1.49012e-08
-0.004	1.49012e-08
-0.002	1.49012e-08
3.35276e-09	1.49012e-08
-0.002	1.49012e-08
-0.004	1.49012e-08
-0.004	1.49012e-08
-0.004	-0.02
-0.002	1.49012e-08
-0.002	1.49012e-08
-0.002	1.49012e-08
-0.002	1.49012e-08
-0.004	1.49012e-08
-0.002	0.02
-0.002	1.49012e-08
-0.002	1.49012e-08
-0.006	1.49012e-08
-0.002	1.49012e-08
-0.002	0.02
-0.004	0.02
3.35276e-09	0.02
-0.002	1.49012e-08
-0.002	1.49012e-08
-0.002	-0.02
3.35276e-09	0.02
-0.002	1.49012e-08
-0.004	1.49012e-08
-0.002	0.02
3.35276e-09	1.49012e-08
-0.004	1.49012e-08
-0.006	1.49012e-08
-0.002	1.49012e-08
-0.004	0.02
-0.002	-0.02
3.35276e-09	1.49012e-08
-0.002	0.02
-0.002	0.02
-0.002	0.02
-0.004	-0.02
-0.002	0.02
-0.004	1.49012e-08
-0.002	1.49012e-08
-0.004	-0.02
-0.002	0.02
-0.002	0.02
-0.002	1.49012e-08
3.35276e-09	1.49012e-08
-0.002	0.02
-0.004	1.49012e-08
-0.004	-0.02
3.35276e-09	0.02
-0.002	1.49012e-08
-0.004	1.49012e-08
-0.004	1.49012e-08
3.35276e-09	0.02
-0.002	1.49012e-08
-0.002	1.49012e-08
-0.006	0.04
-0.002	1.49012e-08
-0.004	-0.02
-0.002	1.49012e-08
-0.004	1.49012e-08
-0.004	1.49012e-08
-0.002	1.49012e-08
-0.002	1.49012e-08
3.35276e-09	1.49012e-08
-0.004	1.49012e-08
-0.004	1.49012e-08
-0.002	0.02
-0.004	1.49012e-08
-0.002	1.49012e-08
-0.002	1.49012e-08
3.35276e-09	1.49012e-08
-0.004	1.49012e-08
-0.004	1.49012e-08
-0.002	0.02
-0.004	0.02
-0.004	0.02
-0.004	0.02
-0.002	1.49012e-08
-0.002	1.49012e-08
-0.002	0.04
-0.002	1.49012e-08
-0.004	1.49012e-08
-0.002	0.02
-0.002	1.49012e-08
-0.002	1.49012e-08
-0.006	0.02
-0.004	1.49012e-08
-0.002	-0.02
-0.004	0.02
3.35276e-09	0.02
-0.002	0.02
-0.002	1.49012e-08
-0.002	0.02
-0.002	1.49012e-08
-0.002	1.49012e-08
-0.002	1.49012e-08
-0.002	0.02
-0.002	1.49012e-08
-0.004	0.02
-0.004	1.49012e-08
-0.002	1.49012e-08
-0.004	1.49012e-08
-0.006	0.02
-0.002	1.49012e-08
-0.004	1.49012e-08
-0.004	0.02
-0.002	1.49012e-08
3.35276e-09	0.02
-0.004	-0.02
-0.004	0.02
-0.006	1.49012e-08
-0.002	1.49012e-08
-0.002	0.02
-0.002	0.02
-0.002	1.49012e-08
3.35276e-09	0.02
-0.002	0.02
-0.002	0.02
3.35276e-09	-0.02
3.35276e-09	-0.02
-0.004	1.49012e-08
-0.004	0.02
-0.002	1.49012e-08
-0.006	0.02
-0.004	0.02
-0.002	1.49012e-08
-0.004	1.49012e-08
-0.002	-0.02
-0.002	1.49012e-08
-0.002	1.49012e-08
-0.004	1.49012e-08
-0.002	0.02
-0.002	1.49012e-08
3.35276e-09	0.02
3.35276e-09	1.49012e-08
-0.002	1.49012e-08
-0.002	0.02
-0.002	1.49012e-08
-0.002	1.49012e-08
-0.002	1.49012e-08
3.35276e-09	1.49012e-08
-0.004	0.02
-0.004	1.49012e-08
3.35276e-09	1.49012e-08
-0.004	1.49012e-08
-0.002	0.02
[truncated: 48,001 more rows]

## Sheet: Fig. 3d
0 Vpp	10 Vpp	30 Vpp	50 Vpp	70 Vpp	100 Vpp
5.96046e-09	0.004	0.02	0.02	0.04	0.04
0.008	0.008	0.02	-2.23517e-08	2.98023e-08	0.08
5.96046e-09	0.008	4.47035e-08	-2.23517e-08	0.04	0.04
0.008	0.008	4.47035e-08	-2.23517e-08	0.04	0.08
0.008	0.012	4.47035e-08	0.02	2.98023e-08	0.08
5.96046e-09	0.004	4.47035e-08	-2.23517e-08	0.08	0.04
5.96046e-09	2.98023e-09	0.02	-2.23517e-08	0.08	0.04
0.008	0.008	0.02	-2.23517e-08	0.08	2.23517e-08
0.016	0.008	0.02	0.02	0.08	0.04
0.016	0.004	4.47035e-08	0.04	0.04	0.04
0.008	0.008	4.47035e-08	0.02	2.98023e-08	0.04
0.008	0.004	4.47035e-08	0.02	0.08	2.23517e-08
0.008	0.02	0.02	0.04	2.98023e-08	0.04
0.016	0.008	0.04	0.04	0.04	0.04
0.008	2.98023e-09	0.02	0.02	0.08	0.04
0.008	0.004	0.02	0.02	0.04	2.23517e-08
0.016	0.004	4.47035e-08	0.02	2.98023e-08	0.04
0.016	2.98023e-09	4.47035e-08	0.02	0.08	0.08
5.96046e-09	0.004	4.47035e-08	0.02	0.08	0.04
0.008	0.008	4.47035e-08	0.02	0.08	0.12
0.008	0.008	4.47035e-08	0.02	0.04	0.04
5.96046e-09	0.004	4.47035e-08	0.02	2.98023e-08	2.23517e-08
5.96046e-09	0.004	4.47035e-08	0.02	0.04	2.23517e-08
0.016	2.98023e-09	0.02	-2.23517e-08	0.08	0.04
0.008	0.012	0.02	0.02	0.08	0.08
0.008	0.004	0.02	0.02	2.98023e-08	0.04
5.96046e-09	0.004	4.47035e-08	0.02	0.08	2.23517e-08
0.008	0.004	4.47035e-08	-2.23517e-08	0.04	0.04
0.008	0.004	0.02	0.02	0.08	0.08
0.008	0.004	4.47035e-08	0.02	0.08	0.04
5.96046e-09	2.98023e-09	4.47035e-08	-2.23517e-08	0.04	0.04
5.96046e-09	0.008	0.02	-2.23517e-08	0.12	2.23517e-08
5.96046e-09	0.008	-0.02	-2.23517e-08	0.08	0.04
0.008	2.98023e-09	0.02	-2.23517e-08	0.04	0.04
0.008	0.004	0.02	0.04	0.08	0.08
5.96046e-09	2.98023e-09	4.47035e-08	-2.23517e-08	0.04	0.04
5.96046e-09	0.008	4.47035e-08	0.02	0.04	0.12
0.016	2.98023e-09	4.47035e-08	0.02	0.04	0.04
0.016	0.008	4.47035e-08	0.02	-0.04	0.04
0.008	0.012	0.02	0.04	0.04	0.04
0.008	0.004	0.02	0.02	0.04	0.04
0.008	0.008	0.02	-2.23517e-08	0.04	0.04
0.008	0.004	0.02	0.04	0.04	0.04
5.96046e-09	2.98023e-09	0.02	0.04	0.08	2.23517e-08
0.016	0.004	0.02	0.02	0.08	0.04
0.016	0.008	0.02	0.02	0.04	0.04
0.008	0.012	4.47035e-08	-2.23517e-08	0.04	0.04
5.96046e-09	2.98023e-09	4.47035e-08	0.02	0.08	0.08
5.96046e-09	0.008	0.02	0.02	2.98023e-08	2.23517e-08
5.96046e-09	0.004	0.02	0.02	0.08	2.23517e-08
0.008	0.004	4.47035e-08	-2.23517e-08	0.04	0.16
0.008	2.98023e-09	0.02	0.02	0.08	0.08
0.008	2.98023e-09	4.47035e-08	0.02	0.08	0.04
0.024	2.98023e-09	0.04	0.02	0.08	0.04
5.96046e-09	0.008	4.47035e-08	0.02	0.04	0.04
0.008	0.008	0.02	-2.23517e-08	0.12	0.08
0.008	0.008	0.02	-2.23517e-08	0.04	0.04
5.96046e-09	0.004	4.47035e-08	0.04	0.04	-0.04
5.96046e-09	0.004	4.47035e-08	0.02	0.08	2.23517e-08
0.008	0.004	4.47035e-08	0.02	0.04	0.04
0.008	0.004	0.02	0.02	2.98023e-08	2.23517e-08
0.008	-0.004	0.02	-2.23517e-08	0.04	0.04
5.96046e-09	0.004	0.02	0.02	0.04	2.23517e-08
0.008	0.008	4.47035e-08	-2.23517e-08	2.98023e-08	0.04
0.008	0.004	0.04	0.02	0.04	0.08
5.96046e-09	0.008	4.47035e-08	-2.23517e-08	2.98023e-08	0.04
0.008	0.004	0.02	-2.23517e-08	0.04	2.23517e-08
0.016	0.012	0.02	0.02	0.04	0.08
5.96046e-09	0.008	4.47035e-08	0.04	2.98023e-08	0.08
0.008	0.008	0.04	0.02	2.98023e-08	0.04
0.016	-0.004	4.47035e-08	-2.23517e-08	0.08	0.04
0.008	0.008	0.02	0.04	0.04	0.08
0.016	0.008	0.02	0.02	0.04	2.23517e-08
0.008	0.008	0.02	0.02	0.08	0.04
5.96046e-09	0.008	0.02	0.02	0.08	0.08
0.008	0.004	4.47035e-08	-2.23517e-08	0.08	0.04
0.016	2.98023e-09	4.47035e-08	-2.23517e-08	2.98023e-08	0.04
5.96046e-09	2.98023e-09	0.02	0.02	0.08	0.04
0.008	2.98023e-09	-0.02	0.04	2.98023e-08	0.04
-0.008	2.98023e-09	0.02	0.02	0.04	0.04
5.96046e-09	0.008	4.47035e-08	0.02	-0.04	0.04
0.016	0.008	0.02	-2.23517e-08	0.04	2.23517e-08
0.008	0.008	0.02	-2.23517e-08	2.98023e-08	0.08
0.008	2.98023e-09	0.02	-2.23517e-08	0.08	0.04
0.008	0.012	0.02	0.04	2.98023e-08	-0.04
0.008	0.004	4.47035e-08	-2.23517e-08	2.98023e-08	0.04
5.96046e-09	0.004	4.47035e-08	-2.23517e-08	0.04	0.08
5.96046e-09	0.008	0.02	0.02	0.04	0.04
0.008	0.004	0.04	-2.23517e-08	-0.04	0.04
5.96046e-09	0.008	4.47035e-08	-2.23517e-08	0.04	0.04
0.008	2.98023e-09	0.02	0.02	0.04	0.08
0.008	2.98023e-09	4.47035e-08	0.04	0.04	0.04
5.96046e-09	0.004	4.47035e-08	-2.23517e-08	2.98023e-08	2.23517e-08
0.008	0.012	4.47035e-08	0.02	0.04	0.04
0.008	0.012	0.02	-2.23517e-08	0.04	0.04
-0.008	0.008	4.47035e-08	0.02	0.04	0.04
0.008	0.012	0.02	-2.23517e-08	0.08	-0.04
5.96046e-09	0.008	0.02	0.02	0.04	2.23517e-08
5.96046e-09	0.012	4.47035e-08	0.02	0.04	0.08
0.008	0.008	0.02	0.02	0.08	0.04
0.008	0.004	4.47035e-08	-2.23517e-08	2.98023e-08	0.04
5.96046e-09	0.008	0.04	0.02	0.04	0.08
0.016	0.004	0.02	-2.23517e-08	0.04	0.04
0.008	2.98023e-09	0.02	0.02	0.12	0.08
0.016	0.012	4.47035e-08	-2.23517e-08	0.08	0.08
5.96046e-09	2.98023e-09	0.02	0.02	2.98023e-08	0.04
5.96046e-09	2.98023e-09	0.04	0.02	0.04	0.04
5.96046e-09	0.008	4.47035e-08	-2.23517e-08	0.04	2.23517e-08
5.96046e-09	2.98023e-09	4.47035e-08	0.02	0.04	0.04
0.008	0.008	0.04	0.02	0.04	0.04
0.008	0.008	4.47035e-08	0.02	2.98023e-08	0.04
5.96046e-09	0.004	4.47035e-08	0.04	0.08	2.23517e-08
0.008	0.004	4.47035e-08	0.02	0.08	-0.04
0.008	0.004	0.02	0.02	0.08	0.08
5.96046e-09	0.008	0.04	-2.23517e-08	0.04	0.08
5.96046e-09	0.004	0.02	0.02	0.08	-0.04
0.008	0.004	0.02	0.02	0.04	0.08
0.008	0.004	0.02	-2.23517e-08	0.04	2.23517e-08
0.016	0.008	4.47035e-08	-2.23517e-08	2.98023e-08	2.23517e-08
5.96046e-09	0.004	4.47035e-08	-2.23517e-08	0.08	0.04
0.008	0.004	4.47035e-08	-2.23517e-08	0.08	0.08
0.016	0.008	0.02	-2.23517e-08	0.04	2.23517e-08
0.016	0.004	0.02	0.02	2.98023e-08	0.04
5.96046e-09	0.004	0.02	0.04	0.08	2.23517e-08
0.008	0.012	4.47035e-08	0.02	0.04	0.04
-0.008	-0.004	0.02	-2.23517e-08	0.04	0.08
5.96046e-09	0.008	4.47035e-08	0.04	0.04	0.04
0.008	2.98023e-09	0.02	-2.23517e-08	0.04	2.23517e-08
0.016	2.98023e-09	0.02	0.02	0.08	0.04
0.016	0.008	0.02	0.02	2.98023e-08	0.08
0.008	2.98023e-09	4.47035e-08	0.02	0.04	0.04
0.008	0.008	4.47035e-08	-2.23517e-08	0.04	0.04
0.016	0.004	4.47035e-08	0.02	0.04	2.23517e-08
5.96046e-09	0.004	4.47035e-08	0.02	0.08	0.04
0.008	0.004	0.02	-2.23517e-08	0.08	0.08
0.008	0.004	0.02	0.02	0.08	0.04
-0.008	0.004	4.47035e-08	0.02	0.04	0.08
-0.008	2.98023e-09	0.02	0.02	0.04	0.04
-0.008	-0.004	0.02	0.02	0.04	2.23517e-08
0.008	0.004	0.02	-2.23517e-08	0.08	0.08
0.008	0.004	4.47035e-08	0.02	0.04	0.04
-0.008	0.004	4.47035e-08	0.02	0.12	0.04
5.96046e-09	0.004	4.47035e-08	-2.23517e-08	0.08	0.08
5.96046e-09	2.98023e-09	4.47035e-08	0.02	0.04	0.04
5.96046e-09	0.004	0.02	-2.23517e-08	2.98023e-08	0.04
5.96046e-09	2.98023e-09	0.02	0.04	-0.04	0.04
5.96046e-09	0.004	0.02	0.02	2.98023e-08	2.23517e-08
0.008	2.98023e-09	4.47035e-08	-2.23517e-08	2.98023e-08	0.04
0.016	2.98023e-09	0.02	0.02	0.04	0.04
-0.008	0.004	0.02	0.02	2.98023e-08	0.04
0.008	0.004	0.02	-2.23517e-08	2.98023e-08	2.23517e-08
5.96046e-09	2.98023e-09	0.02	0.02	0.08	0.04
5.96046e-09	0.008	4.47035e-08	0.04	0.04	0.04
5.96046e-09	2.98023e-09	4.47035e-08	0.02	0.04	0.04
5.96046e-09	2.98023e-09	0.02	0.02	0.04	0.08
5.96046e-09	2.98023e-09	0.02	0.04	2.98023e-08	0.04
0.016	0.004	0.02	0.02	2.98023e-08	0.04
-0.008	2.98023e-09	4.47035e-08	-2.23517e-08	0.04	0.04
0.008	0.004	0.02	0.02	0.04	0.04
0.008	0.004	0.02	0.02	2.98023e-08	0.04
0.008	0.008	0.02	0.02	2.98023e-08	0.04
0.008	2.98023e-09	4.47035e-08	0.04	0.04	0.04
0.016	0.004	0.02	-2.23517e-08	0.08	0.08
0.008	2.98023e-09	0.02	-2.23517e-08	0.04	0.04
0.008	0.004	0.02	0.02	0.08	0.08
5.96046e-09	2.98023e-09	4.47035e-08	0.02	0.04	2.23517e-08
0.008	0.008	0.02	-2.23517e-08	0.04	0.04
0.016	0.008	4.47035e-08	0.02	2.98023e-08	0.04
5.96046e-09	0.008	4.47035e-08	0.02	0.04	0.04
5.96046e-09	2.98023e-09	0.02	0.02	0.08	0.04
5.96046e-09	2.98023e-09	0.02	-2.23517e-08	0.04	2.23517e-08
5.96046e-09	2.98023e-09	4.47035e-08	-2.23517e-08	0.08	2.23517e-08
5.96046e-09	2.98023e-09	4.47035e-08	0.04	2.98023e-08	0.08
0.008	2.98023e-09	0.02	0.02	0.08	2.23517e-08
0.016	0.004	4.47035e-08	-2.23517e-08	2.98023e-08	0.04
0.016	0.008	0.02	0.02	0.04	2.23517e-08
0.008	0.008	0.02	0.02	0.08	0.04
5.96046e-09	-0.004	-0.02	0.04	0.04	2.23517e-08
5.96046e-09	0.008	4.47035e-08	-2.23517e-08	0.08	2.23517e-08
5.96046e-09	0.016	4.47035e-08	0.02	0.04	0.08
0.008	-0.004	0.02	0.02	0.04	0.04
0.008	0.004	0.04	0.02	2.98023e-08	2.23517e-08
0.008	-0.004	0.02	0.02	0.04	0.08
5.96046e-09	0.004	4.47035e-08	0.02	0.04	0.12
0.008	0.004	0.02	0.04	0.04	2.23517e-08
0.016	0.004	0.04	0.02	2.98023e-08	0.04
5.96046e-09	0.008	0.02	0.02	0.04	0.08
0.008	0.008	0.02	0.02	2.98023e-08	2.23517e-08
0.008	2.98023e-09	4.47035e-08	-2.23517e-08	0.04	0.04
5.96046e-09	0.004	4.47035e-08	0.02	2.98023e-08	0.08
0.008	0.008	0.02	0.02	0.04	0.04
0.008	2.98023e-09	0.02	0.04	0.04	0.04
0.016	0.008	4.47035e-08	0.02	2.98023e-08	0.08
0.016	2.98023e-09	-0.02	0.02	0.04	0.04
0.008	0.008	0.02	-2.23517e-08	0.04	0.04
5.96046e-09	0.004	0.02	0.04	0.04	0.04
0.008	0.008	0.02	0.02	0.08	0.08
0.008	2.98023e-09	0.02	0.02	0.08	0.08
5.96046e-09	-0.004	0.02	0.02	2.98023e-08	0.04
0.016	0.004	0.02	0.02	2.98023e-08	0.12
0.008	2.98023e-09	0.02	0.04	0.04	0.04
5.96046e-09	0.008	0.02	-2.23517e-08	2.98023e-08	0.08
0.008	2.98023e-09	4.47035e-08	0.04	0.04	0.04
0.016	0.004	0.02	0.02	0.04	-0.04
0.008	0.004	0.02	-2.23517e-08	0.08	0.04
5.96046e-09	0.004	4.47035e-08	0.02	0.08	0.08
5.96046e-09	2.98023e-09	4.47035e-08	-2.23517e-08	0.08	0.08
0.008	-0.004	0.02	0.02	0.04	0.04
0.016	0.004	0.02	-2.23517e-08	0.04	2.23517e-08
5.96046e-09	-0.004	4.47035e-08	-2.23517e-08	0.08	0.08
5.96046e-09	-0.004	4.47035e-08	0.04	0.08	0.08
0.008	0.008	0.02	-2.23517e-08	2.98023e-08	0.04
0.016	0.004	0.04	0.02	0.04	0.04
0.008	0.008	0.02	0.02	0.04	0.08
5.96046e-09	0.004	0.02	0.02	0.04	0.08
5.96046e-09	0.008	0.02	-2.23517e-08	0.04	2.23517e-08
5.96046e-09	0.008	4.47035e-08	-2.23517e-08	0.04	0.04
0.008	0.008	0.02	0.02	0.08	0.08
5.96046e-09	0.004	0.02	0.02	0.04	2.23517e-08
0.016	0.004	0.02	0.02	0.08	0.04
0.008	0.004	4.47035e-08	0.02	0.08	0.08
5.96046e-09	0.008	0.04	0.04	0.04	0.04
0.008	0.008	0.02	-2.23517e-08	0.04	2.23517e-08
0.008	0.004	0.02	0.02	0.08	0.04
5.96046e-09	0.016	0.02	0.02	0.08	0.08
0.008	0.004	4.47035e-08	-2.23517e-08	0.08	0.08
0.016	0.004	4.47035e-08	-2.23517e-08	0.04	0.04
5.96046e-09	0.008	0.02	0.02	0.12	0.08
0.008	0.004	4.47035e-08	0.02	2.98023e-08	0.04
0.008	0.004	4.47035e-08	-2.23517e-08	2.98023e-08	0.08
5.96046e-09	0.008	0.04	0.02	2.98023e-08	0.04
0.016	0.008	4.47035e-08	0.02	2.98023e-08	2.23517e-08
0.008	2.98023e-09	-0.02	-2.23517e-08	0.04	0.04
5.96046e-09	0.004	0.02	0.04	0.04	0.04
5.96046e-09	0.012	0.02	0.02	2.98023e-08	0.04
0.008	2.98023e-09	0.02	-2.23517e-08	2.98023e-08	0.08
5.96046e-09	0.012	4.47035e-08	0.02	0.04	2.23517e-08
0.016	0.004	0.04	0.04	0.04	2.23517e-08
5.96046e-09	-0.004	4.47035e-08	0.02	0.08	0.04
5.96046e-09	0.004	4.47035e-08	-2.23517e-08	0.04	2.23517e-08
0.016	0.008	0.02	-2.23517e-08	0.04	0.08
0.008	0.004	4.47035e-08	-2.23517e-08	0.04	0.04
0.016	2.98023e-09	0.02	0.04	2.98023e-08	0.08
0.016	2.98023e-09	0.02	0.02	0.04	0.04
0.008	0.004	4.47035e-08	0.02	0.04	0.04
5.96046e-09	0.004	0.04	0.02	2.98023e-08	0.04
5.96046e-09	2.98023e-09	0.02	0.02	0.04	2.23517e-08
5.96046e-09	0.004	0.02	0.02	0.08	0.04
0.008	0.004	4.47035e-08	-2.23517e-08	0.04	0.04
0.008	0.004	0.04	-2.23517e-08	0.04	0.08
0.008	0.008	0.02	0.02	0.04	0.08
5.96046e-09	0.004	0.02	-2.23517e-08	0.08	0.04
0.008	0.012	4.47035e-08	0.02	2.98023e-08	0.08
5.96046e-09	2.98023e-09	0.02	0.02	0.04	0.08
0.008	0.008	0.02	-2.23517e-08	0.04	0.04
0.016	0.008	0.02	0.02	0.04	0.04
5.96046e-09	0.008	0.02	0.02	0.04	2.23517e-08
0.008	0.004	0.02	0.02	0.04	0.04
0.008	0.012	0.02	0.02	0.12	0.04
0.016	0.004	4.47035e-08	0.02	0.08	0.04
0.008	0.008	0.02	0.02	2.98023e-08	0.04
0.024	2.98023e-09	4.47035e-08	0.04	0.08	0.04
5.96046e-09	0.004	0.02	0.02	0.08	0.04
5.96046e-09	2.98023e-09	0.04	0.02	0.08	0.04
5.96046e-09	0.004	0.02	-2.23517e-08	0.04	0.04
0.008	0.008	0.02	0.02	0.04	0.04
0.008	0.008	0.02	0.04	0.04	0.04
0.008	2.98023e-09	0.02	-2.23517e-08	0.04	0.04
0.008	0.004	0.02	-2.23517e-08	0.08	0.04
0.008	0.004	4.47035e-08	-2.23517e-08	2.98023e-08	0.04
0.008	0.004	-0.02	-2.23517e-08	0.08	0.04
0.016	0.004	4.47035e-08	0.02	0.04	0.08
0.016	2.98023e-09	0.02	0.02	0.04	0.04
5.96046e-09	0.004	0.02	0.02	0.08	0.08
-0.008	0.008	0.02	0.02	2.98023e-08	0.04
0.008	2.98023e-09	4.47035e-08	-2.23517e-08	0.08	0.08
0.008	0.004	0.02	0.02	0.04	2.23517e-08
-0.008	2.98023e-09	0.02	-2.23517e-08	2.98023e-08	0.04
5.96046e-09	0.004	4.47035e-08	0.02	0.08	0.04
5.96046e-09	2.98023e-09	0.02	0.02	0.08	0.04
0.008	0.008	4.47035e-08	-2.23517e-08	0.04	0.04
5.96046e-09	0.008	0.02	0.02	0.08	0.04
0.016	0.008	4.47035e-08	0.04	0.04	0.08
0.008	0.004	-0.02	-2.23517e-08	2.98023e-08	0.08
0.008	0.004	0.04	-2.23517e-08	0.04	0.04
0.008	0.004	0.02	0.02	0.04	2.23517e-08
5.96046e-09	0.008	0.02	0.02	0.04	0.04
0.008	-0.004	4.47035e-08	0.04	0.04	2.23517e-08
5.96046e-09	2.98023e-09	0.02	0.02	0.04	0.04
5.96046e-09	0.012	0.02	0.02	0.08	2.23517e-08
0.008	0.008	0.04	0.04	2.98023e-08	2.23517e-08
0.016	0.004	0.02	0.02	0.04	0.04
0.008	2.98023e-09	4.47035e-08	0.04	0.08	0.04
0.008	0.004	0.02	-2.23517e-08	0.04	2.23517e-08
5.96046e-09	0.004	4.47035e-08	0.02	2.98023e-08	2.23517e-08
0.008	0.008	0.04	-2.23517e-08	0.08	2.23517e-08
5.96046e-09	0.004	4.47035e-08	-2.23517e-08	0.04	0.04
0.008	0.004	-0.02	0.02	0.04	0.04
0.016	0.008	0.02	0.02	0.04	0.04
0.016	0.004	4.47035e-08	-2.23517e-08	0.04	0.04
0.008	0.004	0.02	0.02	2.98023e-08	0.04
5.96046e-09	0.008	0.02	0.02	0.04	0.04
5.96046e-09	0.004	4.47035e-08	-2.23517e-08	2.98023e-08	2.23517e-08
5.96046e-09	0.004	0.02	-2.23517e-08	2.98023e-08	0.04
0.008	2.98023e-09	0.02	0.02	0.08	0.08
5.96046e-09	2.98023e-09	0.02	-2.23517e-08	0.04	2.23517e-08
5.96046e-09	2.98023e-09	0.02	0.02	0.04	2.23517e-08
5.96046e-09	2.98023e-09	4.47035e-08	-2.23517e-08	2.98023e-08	0.04
0.016	2.98023e-09	0.02	-2.23517e-08	0.04	0.04
0.008	2.98023e-09	4.47035e-08	-2.23517e-08	0.08	0.04
0.008	0.008	0.02	0.02	0.08	-0.04
-0.008	0.004	0.02	0.02	0.04	0.04
5.96046e-09	0.004	4.47035e-08	0.02	0.04	0.08
5.96046e-09	0.008	0.02	0.02	0.04	2.23517e-08
0.008	2.98023e-09	0.02	0.04	0.04	2.23517e-08
0.008	0.004	0.02	0.04	0.04	0.04
5.96046e-09	0.008	0.02	-2.23517e-08	0.04	0.04
5.96046e-09	0.004	0.02	0.02	0.04	2.23517e-08
0.008	0.008	0.02	0.02	2.98023e-08	0.04
0.016	2.98023e-09	4.47035e-08	0.02	0.04	2.23517e-08
5.96046e-09	0.004	0.02	-2.23517e-08	0.04	0.04
0.008	0.004	0.02	0.02	0.08	0.04
0.016	0.008	0.02	0.02	0.08	0.08
5.96046e-09	0.004	0.02	0.02	0.08	0.08
0.016	2.98023e-09	4.47035e-08	-2.23517e-08	2.98023e-08	0.04
0.016	0.004	4.47035e-08	0.02	2.98023e-08	-0.04
0.008	0.004	4.47035e-08	0.02	0.04	0.08
5.96046e-09	0.004	0.02	0.02	0.04	0.04
0.016	-0.004	4.47035e-08	-2.23517e-08	2.98023e-08	0.04
0.008	0.008	4.47035e-08	0.04	0.04	0.08
5.96046e-09	2.98023e-09	0.02	0.02	0.08	0.08
5.96046e-09	0.004	0.02	0.04	0.04	0.04
0.008	2.98023e-09	0.04	-2.23517e-08	2.98023e-08	2.23517e-08
0.008	0.004	0.02	-2.23517e-08	0.04	0.08
0.008	0.008	0.02	-2.23517e-08	0.04	0.08
0.008	0.004	0.04	-2.23517e-08	0.08	0.04
5.96046e-09	2.98023e-09	4.47035e-08	0.02	0.08	0.08
5.96046e-09	0.008	0.02	-2.23517e-08	2.98023e-08	0.04
0.008	0.008	0.02	-2.23517e-08	2.98023e-08	0.08
0.016	0.004	4.47035e-08	0.02	0.08	2.23517e-08
5.96046e-09	0.004	4.47035e-08	-2.23517e-08	0.04	2.23517e-08
0.008	0.008	0.02	0.02	0.04	0.04
0.008	0.004	0.02	-2.23517e-08	0.08	0.08
0.016	-0.004	0.04	0.02	0.08	-0.04
0.008	0.008	0.02	-2.23517e-08	0.04	0.08
0.016	0.004	4.47035e-08	0.02	2.98023e-08	2.23517e-08
0.016	-0.004	0.02	-2.23517e-08	0.08	0.08
0.008	0.008	4.47035e-08	0.02	0.04	0.08
5.96046e-09	0.004	4.47035e-08	-2.23517e-08	0.04	2.23517e-08
0.016	2.98023e-09	0.02	-2.23517e-08	0.08	0.08
0.008	0.004	0.02	0.02	0.08	0.04
0.008	0.004	4.47035e-08	0.02	0.04	0.04
0.016	0.008	4.47035e-08	0.02	0.08	2.23517e-08
5.96046e-09	0.004	0.04	0.02	0.04	0.04
0.008	2.98023e-09	4.47035e-08	-2.23517e-08	0.04	0.04
0.008	0.004	4.47035e-08	0.02	2.98023e-08	0.04
0.008	0.004	4.47035e-08	-2.23517e-08	0.04	2.23517e-08
-0.008	0.008	0.02	0.02	0.04	0.04
5.96046e-09	0.004	-0.02	-2.23517e-08	2.98023e-08	0.08
0.008	0.008	-0.02	0.02	0.08	0.04
5.96046e-09	0.008	4.47035e-08	0.02	0.08	2.23517e-08
-0.008	2.98023e-09	4.47035e-08	0.02	0.12	0.04
0.008	0.004	0.02	-2.23517e-08	0.04	0.12
5.96046e-09	2.98023e-09	0.04	0.02	0.04	0.04
0.016	0.004	0.02	0.02	0.08	2.23517e-08
0.008	0.008	4.47035e-08	-2.23517e-08	0.04	0.04
5.96046e-09	0.004	4.47035e-08	-2.23517e-08	0.04	0.08
-0.008	0.008	0.02	0.02	0.04	2.23517e-08
5.96046e-09	0.004	0.02	0.02	0.04	0.04
0.008	2.98023e-09	4.47035e-08	0.02	0.08	0.04
0.024	0.008	-0.02	-2.23517e-08	0.04	0.08
5.96046e-09	0.004	0.02	0.02	0.08	0.04
0.008	0.008	4.47035e-08	0.02	0.08	0.04
5.96046e-09	2.98023e-09	0.02	0.04	0.04	0.04
5.96046e-09	0.008	0.02	0.02	0.04	0.04
0.008	0.004	4.47035e-08	-2.23517e-08	0.04	0.04
5.96046e-09	2.98023e-09	0.02	-2.23517e-08	0.04	0.08
0.008	0.008	4.47035e-08	0.02	0.04	2.23517e-08
0.008	2.98023e-09	-0.02	0.02	0.04	0.08
0.008	0.008	0.02	0.02	0.08	-0.04
5.96046e-09	0.008	0.02	0.02	0.04	0.04
5.96046e-09	0.004	0.02	-2.23517e-08	0.04	0.08
-0.008	0.004	0.02	0.02	0.04	0.08
0.008	0.004	0.02	0.02	0.04	2.23517e-08
0.024	2.98023e-09	4.47035e-08	-2.23517e-08	0.04	2.23517e-08
0.016	0.004	4.47035e-08	0.02	-0.04	0.08
0.008	0.008	4.47035e-08	-2.23517e-08	2.98023e-08	0.04
5.96046e-09	0.004	0.02	0.02	0.04	0.08
5.96046e-09	2.98023e-09	4.47035e-08	-2.23517e-08	0.04	2.23517e-08
0.008	0.008	4.47035e-08	0.02	0.08	0.08
0.008	0.004	0.02	-2.23517e-08	0.04	0.04
5.96046e-09	2.98023e-09	0.02	-2.23517e-08	0.04	2.23517e-08
5.96046e-09	0.012	0.02	-2.23517e-08	2.98023e-08	0.08
0.008	2.98023e-09	0.02	-2.23517e-08	0.08	2.23517e-08
0.016	2.98023e-09	0.02	0.02	0.08	0.12
0.008	0.004	0.02	-2.23517e-08	0.04	0.04
5.96046e-09	0.012	4.47035e-08	0.02	2.98023e-08	2.23517e-08
0.008	2.98023e-09	0.02	0.02	2.98023e-08	0.04
5.96046e-09	-0.008	0.02	0.02	2.98023e-08	0.04
0.008	0.008	4.47035e-08	0.02	2.98023e-08	0.12
5.96046e-09	0.008	0.02	0.02	2.98023e-08	0.04
0.008	2.98023e-09	0.02	0.04	0.04	2.23517e-08
0.008	0.008	4.47035e-08	0.02	0.04	0.04
0.008	0.004	4.47035e-08	0.02	0.04	0.08
0.016	2.98023e-09	0.02	0.04	0.04	0.04
5.96046e-09	0.008	0.02	0.02	0.04	2.23517e-08
5.96046e-09	0.008	4.47035e-08	0.04	0.08	0.08
0.016	0.012	0.02	-2.23517e-08	0.04	0.04
5.96046e-09	0.008	4.47035e-08	-2.23517e-08	0.04	0.04
0.008	0.008	0.02	-2.23517e-08	0.04	0.04
0.008	0.008	0.02	0.02	0.04	0.08
5.96046e-09	0.004	0.02	-2.23517e-08	0.08	0.04
0.016	2.98023e-09	0.02	-2.23517e-08	0.04	0.04
0.008	2.98023e-09	0.02	0.02	-0.04	0.04
0.016	0.004	4.47035e-08	0.02	0.04	0.12
0.008	0.004	0.02	-2.23517e-08	0.04	0.04
0.016	0.004	0.04	-2.23517e-08	2.98023e-08	0.04
0.008	0.004	0.02	0.02	0.04	0.04
0.008	0.004	0.02	0.02	0.08	0.08
-0.008	0.004	4.47035e-08	0.02	-0.04	0.04
0.008	2.98023e-09	4.47035e-08	0.02	0.04	2.23517e-08
5.96046e-09	0.008	0.02	0.02	0.04	2.23517e-08
0.008	0.004	4.47035e-08	-2.23517e-08	0.08	2.23517e-08
0.016	2.98023e-09	0.02	-2.23517e-08	2.98023e-08	0.04
5.96046e-09	0.004	0.02	-2.23517e-08	0.08	0.04
5.96046e-09	0.004	4.47035e-08	-2.23517e-08	2.98023e-08	0.04
0.008	0.008	0.02	0.04	0.04	0.04
0.008	0.008	4.47035e-08	0.02	0.04	2.23517e-08
0.008	0.004	0.04	-2.23517e-08	0.04	0.04
5.96046e-09	2.98023e-09	0.02	0.02	0.04	2.23517e-08
5.96046e-09	0.008	4.47035e-08	-2.23517e-08	0.04	0.08
5.96046e-09	0.004	4.47035e-08	-2.23517e-08	2.98023e-08	0.04
-0.008	-0.004	0.02	0.02	0.04	0.04
5.96046e-09	0.004	4.47035e-08	0.02	0.04	2.23517e-08
0.008	0.004	4.47035e-08	-2.23517e-08	0.04	0.04
0.008	0.004	4.47035e-08	0.02	2.98023e-08	0.04
5.96046e-09	0.004	0.02	0.02	0.04	0.04
0.016	0.008	4.47035e-08	-2.23517e-08	0.04	0.04
0.008	0.008	4.47035e-08	0.02	2.98023e-08	0.04
0.016	2.98023e-09	4.47035e-08	0.02	0.08	0.04
0.008	2.98023e-09	4.47035e-08	0.02	2.98023e-08	0.08
-0.008	0.004	4.47035e-08	0.02	0.04	2.23517e-08
-0.008	2.98023e-09	0.02	0.04	0.04	0.08
0.008	2.98023e-09	0.02	-2.23517e-08	0.04	0.04
5.96046e-09	0.004	4.47035e-08	0.02	0.08	0.12
0.008	2.98023e-09	0.02	-2.23517e-08	0.08	0.08
0.008	2.98023e-09	0.04	-2.23517e-08	0.04	0.04
5.96046e-09	0.004	4.47035e-08	-2.23517e-08	2.98023e-08	0.08
-0.008	-0.004	0.02	-2.23517e-08	2.98023e-08	0.04
5.96046e-09	0.004	0.02	-2.23517e-08	0.04	0.08
5.96046e-09	0.004	0.04	-2.23517e-08	0.04	0.08
0.008	0.004	4.47035e-08	0.02	2.98023e-08	0.04
-0.008	0.004	4.47035e-08	0.02	2.98023e-08	0.04
0.016	-0.008	4.47035e-08	-2.23517e-08	2.98023e-08	0.04
0.016	0.008	0.02	0.02	0.04	0.04
0.008	0.008	4.47035e-08	-0.02	0.04	0.04
0.008	2.98023e-09	0.02	0.02	0.04	0.04
0.008	0.004	-0.02	0.02	0.04	0.04
0.016	2.98023e-09	0.02	0.02	0.04	0.04
5.96046e-09	0.004	4.47035e-08	0.04	0.04	2.23517e-08
0.008	0.008	4.47035e-08	-2.23517e-08	0.12	0.08
5.96046e-09	0.008	0.02	0.02	0.08	0.04
0.016	0.004	4.47035e-08	0.02	0.04	0.08
0.008	0.004	4.47035e-08	0.02	0.08	0.04
0.008	2.98023e-09	4.47035e-08	-0.02	2.98023e-08	2.23517e-08
0.008	2.98023e-09	0.02	0.02	0.08	0.04
0.008	2.98023e-09	0.02	0.02	0.04	2.23517e-08
0.008	2.98023e-09	0.02	0.02	2.98023e-08	2.23517e-08
0.008	2.98023e-09	0.02	0.02	0.04	2.23517e-08
5.96046e-09	0.008	0.02	-2.23517e-08	0.08	0.08
5.96046e-09	2.98023e-09	0.04	-2.23517e-08	2.98023e-08	2.23517e-08
5.96046e-09	0.004	4.47035e-08	-2.23517e-08	0.04	0.04
5.96046e-09	0.008	0.02	0.04	0.04	2.23517e-08
5.96046e-09	2.98023e-09	0.04	0.02	0.04	0.04
5.96046e-09	0.004	0.02	-2.23517e-08	0.08	0.08
0.016	0.004	0.02	0.02	0.04	0.04
0.008	0.004	0.02	0.02	2.98023e-08	0.08
0.008	2.98023e-09	0.02	0.02	0.04	0.04
0.016	0.004	0.02	0.02	0.08	0.04
0.008	0.008	0.02	0.02	0.08	0.04
0.008	2.98023e-09	4.47035e-08	0.02	0.04	0.04
5.96046e-09	2.98023e-09	0.02	0.02	0.04	0.04
5.96046e-09	0.004	4.47035e-08	0.02	2.98023e-08	2.23517e-08
5.96046e-09	0.004	4.47035e-08	0.04	0.04	0.04
0.016	0.004	0.02	0.04	0.08	0.08
-0.008	0.004	4.47035e-08	0.02	0.04	0.04
0.008	2.98023e-09	4.47035e-08	0.02	0.04	0.04
0.008	0.008	0.02	0.02	0.08	0.08
5.96046e-09	0.004	0.02	-2.23517e-08	2.98023e-08	0.04
5.96046e-09	-0.004	4.47035e-08	0.02	0.04	0.04
0.008	2.98023e-09	0.02	-2.23517e-08	0.08	0.04
0.008	0.008	0.02	0.02	-0.04	0.04
0.008	0.008	4.47035e-08	-2.23517e-08	2.98023e-08	0.04
0.016	0.004	0.02	0.02	0.08	0.04
0.008	2.98023e-09	0.02	0.02	0.08	0.08
0.008	0.004	4.47035e-08	0.02	0.08	2.23517e-08
0.008	0.008	0.02	-2.23517e-08	0.04	0.08
0.008	2.98023e-09	4.47035e-08	0.02	0.04	0.04
5.96046e-09	2.98023e-09	0.02	-2.23517e-08	0.04	2.23517e-08
5.96046e-09	0.004	0.02	0.02	2.98023e-08	0.08
0.024	0.008	0.02	-2.23517e-08	0.04	0.04
5.96046e-09	2.98023e-09	4.47035e-08	0.02	0.04	0.04
0.008	0.008	0.02	-0.02	0.04	0.04
5.96046e-09	2.98023e-09	4.47035e-08	0.02	0.08	2.23517e-08
0.008	0.008	4.47035e-08	-2.23517e-08	0.08	0.08
0.016	0.004	4.47035e-08	0.02	0.08	0.04
0.008	0.004	0.02	0.02	2.98023e-08	0.08
0.016	2.98023e-09	0.02	-2.23517e-08	0.08	0.04
5.96046e-09	-0.008	0.02	0.02	0.04	0.04
0.008	-0.004	0.02	0.02	0.04	0.04
0.008	0.004	0.02	0.02	0.08	2.23517e-08
5.96046e-09	0.004	0.02	0.02	2.98023e-08	0.04
0.008	0.012	0.02	0.02	0.04	0.04
0.008	0.004	0.02	0.02	0.04	0.04
0.008	0.008	4.47035e-08	0.02	0.04	0.04
5.96046e-09	0.008	0.02	-2.23517e-08	0.04	0.04
0.008	2.98023e-09	0.02	0.02	0.04	0.08
0.008	0.008	0.04	0.02	0.08	2.23517e-08
5.96046e-09	0.012	0.02	-2.23517e-08	2.98023e-08	0.08
5.96046e-09	0.004	0.02	0.02	0.04	2.23517e-08
0.016	0.004	4.47035e-08	-2.23517e-08	0.04	0.04
0.008	0.008	0.02	-2.23517e-08	2.98023e-08	2.23517e-08
0.008	2.98023e-09	0.02	0.04	0.04	0.04
0.016	0.004	0.02	0.02	0.04	0.04
5.96046e-09	0.004	0.02	0.02	0.04	0.04
0.008	0.004	0.02	-2.23517e-08	0.04	0.08
0.008	0.004	4.47035e-08	0.02	2.98023e-08	0.04
5.96046e-09	0.008	0.02	0.02	0.08	0.12
0.008	0.008	0.02	-2.23517e-08	0.08	0.04
5.96046e-09	0.004	0.02	0.02	0.04	2.23517e-08
0.008	0.004	0.02	-2.23517e-08	0.08	0.08
5.96046e-09	0.008	0.02	-2.23517e-08	2.98023e-08	0.04
0.016	0.008	0.02	-2.23517e-08	0.04	0.08
0.008	0.008	0.02	0.02	2.98023e-08	2.23517e-08
0.008	0.004	4.47035e-08	0.02	0.04	0.08
5.96046e-09	2.98023e-09	4.47035e-08	-2.23517e-08	-0.04	0.08
0.008	0.008	0.02	-2.23517e-08	0.04	0.08
0.008	2.98023e-09	4.47035e-08	0.02	0.04	0.04
0.008	0.004	4.47035e-08	0.02	2.98023e-08	-0.04
0.016	0.004	0.02	0.02	0.04	0.04
0.008	0.008	0.02	0.02	0.04	0.08
0.008	0.008	0.02	0.02	0.04	2.23517e-08
0.008	0.004	4.47035e-08	-2.23517e-08	0.08	-0.04
0.008	0.004	0.02	0.02	0.08	0.08
0.008	0.008	0.02	0.02	0.08	0.04
0.008	0.012	0.02	0.02	0.08	0.08
0.008	0.008	4.47035e-08	-0.02	2.98023e-08	0.04
0.008	0.004	0.02	0.02	0.04	0.04
5.96046e-09	0.008	0.02	0.02	0.04	0.04
5.96046e-09	0.004	0.02	-2.23517e-08	0.08	0.04
0.008	0.008	4.47035e-08	0.02	2.98023e-08	0.04
0.008	0.004	0.02	0.04	2.98023e-08	-0.04
0.016	0.008	4.47035e-08	0.02	0.04	0.04
5.96046e-09	0.004	-0.02	0.02	2.98023e-08	0.04
0.008	2.98023e-09	4.47035e-08	-2.23517e-08	0.08	0.04
5.96046e-09	0.008	0.02	0.02	0.04	0.08
0.016	0.004	0.02	0.02	0.04	0.12
0.008	0.008	0.02	0.02	0.04	0.04
5.96046e-09	0.012	4.47035e-08	-2.23517e-08	0.08	0.04
0.016	0.008	0.02	-2.23517e-08	0.08	2.23517e-08
0.008	0.004	0.02	-2.23517e-08	2.98023e-08	0.08
5.96046e-09	2.98023e-09	0.02	0.02	2.98023e-08	2.23517e-08
0.008	0.008	0.02	0.02	0.08	0.04
0.008	2.98023e-09	4.47035e-08	0.02	0.04	0.08
0.008	2.98023e-09	0.02	0.02	0.04	2.23517e-08
5.96046e-09	0.004	0.02	-2.23517e-08	2.98023e-08	0.04
0.016	0.004	4.47035e-08	-2.23517e-08	0.08	0.04
0.008	0.008	0.02	-2.23517e-08	2.98023e-08	0.04
0.016	0.004	0.02	-2.23517e-08	0.04	0.08
0.008	0.004	4.47035e-08	0.02	2.98023e-08	0.04
5.96046e-09	0.012	4.47035e-08	0.02	0.04	0.04
5.96046e-09	0.008	0.02	-2.23517e-08	0.12	2.23517e-08
0.008	0.008	4.47035e-08	0.02	2.98023e-08	2.23517e-08
0.008	0.008	0.02	0.02	0.08	0.04
-0.008	0.004	0.02	0.02	0.08	0.08
0.008	2.98023e-09	4.47035e-08	-2.23517e-08	0.12	2.23517e-08
0.016	-0.004	4.47035e-08	0.02	0.04	0.08
0.008	2.98023e-09	0.02	-2.23517e-08	0.04	0.04
0.008	0.004	0.02	-2.23517e-08	0.04	0.04
0.008	0.012	0.02	0.02	0.12	0.08
0.008	0.004	0.02	0.02	0.04	2.23517e-08
5.96046e-09	0.008	4.47035e-08	-2.23517e-08	0.04	2.23517e-08
0.016	2.98023e-09	4.47035e-08	-2.23517e-08	0.04	2.23517e-08
0.008	0.012	0.04	0.02	2.98023e-08	-0.04
0.008	0.004	0.02	-2.23517e-08	0.04	2.23517e-08
0.008	2.98023e-09	0.02	0.04	2.98023e-08	0.04
0.016	0.008	0.02	0.04	0.08	2.23517e-08
5.96046e-09	0.008	4.47035e-08	-2.23517e-08	0.04	2.23517e-08
0.008	0.004	4.47035e-08	0.02	0.04	0.08
5.96046e-09	2.98023e-09	0.02	0.02	2.98023e-08	0.08
0.008	0.004	0.02	-2.23517e-08	0.04	0.04
5.96046e-09	2.98023e-09	4.47035e-08	-2.23517e-08	2.98023e-08	0.04
0.008	0.004	-0.02	-2.23517e-08	0.04	0.04
5.96046e-09	0.008	4.47035e-08	0.02	0.04	0.08
0.008	0.004	0.02	0.02	0.04	0.08
0.008	0.004	4.47035e-08	-2.23517e-08	0.04	0.08
0.008	0.004	0.02	0.02	0.12	0.04
0.008	0.004	4.47035e-08	-2.23517e-08	0.04	2.23517e-08
5.96046e-09	0.008	0.02	0.02	0.04	2.23517e-08
0.008	2.98023e-09	4.47035e-08	0.02	2.98023e-08	0.04
0.008	2.98023e-09	0.02	-2.23517e-08	0.04	0.04
0.008	0.004	4.47035e-08	0.04	0.04	0.08
5.96046e-09	0.004	4.47035e-08	0.04	0.04	0.08
0.016	2.98023e-09	0.02	-2.23517e-08	0.04	0.04
0.008	0.008	4.47035e-08	0.02	0.04	2.23517e-08
0.008	0.004	4.47035e-08	0.04	2.98023e-08	0.04
0.008	-0.004	4.47035e-08	0.02	0.08	0.04
5.96046e-09	0.008	0.02	-2.23517e-08	-0.04	0.04
0.016	0.004	0.02	0.02	0.04	0.04
0.008	2.98023e-09	4.47035e-08	0.02	2.98023e-08	0.08
5.96046e-09	0.004	4.47035e-08	0.02	0.08	0.04
0.008	2.98023e-09	0.02	0.02	0.04	2.23517e-08
5.96046e-09	-0.004	0.02	0.02	0.04	0.04
0.008	0.004	4.47035e-08	-2.23517e-08	0.04	0.04
5.96046e-09	-0.004	4.47035e-08	0.02	0.04	0.08
-0.008	0.008	0.02	0.04	0.04	0.08
0.008	0.004	4.47035e-08	0.02	0.04	0.08
0.008	0.004	0.02	-2.23517e-08	0.08	0.08
0.008	0.004	0.02	0.02	0.12	2.23517e-08
-0.008	-0.004	0.02	-2.23517e-08	0.08	0.08
-0.008	2.98023e-09	4.47035e-08	0.02	0.04	2.23517e-08
5.96046e-09	0.004	0.02	0.02	0.04	0.04
0.008	0.004	0.02	0.04	2.98023e-08	0.08
0.016	0.008	4.47035e-08	-2.23517e-08	0.04	0.04
0.016	2.98023e-09	4.47035e-08	-2.23517e-08	0.04	0.04
0.008	0.008	0.02	0.02	0.04	0.08
0.016	0.004	0.04	-2.23517e-08	0.04	0.08
5.96046e-09	0.004	0.04	0.02	0.04	2.23517e-08
5.96046e-09	0.004	4.47035e-08	0.02	2.98023e-08	0.04
0.008	2.98023e-09	0.02	-2.23517e-08	0.04	2.23517e-08
0.016	0.004	0.02	0.02	0.04	0.04
0.016	2.98023e-09	-0.02	0.02	0.04	0.04
5.96046e-09	0.004	0.04	0.04	0.08	0.04
5.96046e-09	0.008	0.02	-2.23517e-08	0.04	-0.04
0.024	0.004	0.02	-2.23517e-08	0.04	0.04
5.96046e-09	0.004	0.02	0.02	0.04	0.04
0.008	0.004	0.02	0.02	0.04	0.08
0.008	0.008	0.02	0.02	0.04	2.23517e-08
0.016	0.008	4.47035e-08	0.02	0.04	0.04
0.008	0.004	0.02	0.02	2.98023e-08	0.04
5.96046e-09	2.98023e-09	0.02	0.02	2.98023e-08	0.08
5.96046e-09	0.004	0.02	0.02	0.08	0.04
5.96046e-09	-0.008	0.02	-2.23517e-08	0.08	0.04
5.96046e-09	2.98023e-09	0.02	0.02	0.04	0.04
0.008	2.98023e-09	4.47035e-08	0.02	0.04	0.04
0.008	0.008	0.02	-2.23517e-08	0.08	0.04
0.008	0.004	0.02	0.02	2.98023e-08	0.04
0.008	0.004	0.04	0.02	0.08	2.23517e-08
5.96046e-09	2.98023e-09	0.02	0.02	0.08	2.23517e-08
0.008	0.004	0.02	-2.23517e-08	0.04	0.08
0.008	0.004	0.02	-0.02	0.04	2.23517e-08
5.96046e-09	0.004	4.47035e-08	0.02	0.08	0.04
0.008	2.98023e-09	0.02	-2.23517e-08	2.98023e-08	0.04
0.008	2.98023e-09	0.02	0.02	2.98023e-08	2.23517e-08
0.008	0.004	4.47035e-08	0.02	0.04	0.08
0.016	2.98023e-09	4.47035e-08	-2.23517e-08	0.04	0.04
0.008	2.98023e-09	0.02	0.02	0.08	0.04
0.016	0.004	0.04	0.02	0.12	2.23517e-08
5.96046e-09	2.98023e-09	4.47035e-08	-2.23517e-08	0.04	2.23517e-08
0.008	0.004	4.47035e-08	-2.23517e-08	0.04	2.23517e-08
5.96046e-09	0.008	-0.02	0.02	0.04	0.04
0.008	0.004	4.47035e-08	-2.23517e-08	2.98023e-08	2.23517e-08
5.96046e-09	0.004	0.02	0.02	0.04	0.08
0.008	0.004	4.47035e-08	0.04	0.04	0.04
5.96046e-09	0.008	0.02	-2.23517e-08	0.04	0.08
0.016	0.008	0.02	0.02	0.04	0.04
5.96046e-09	0.004	4.47035e-08	0.02	0.08	0.04
0.008	2.98023e-09	4.47035e-08	-2.23517e-08	0.08	0.04
0.016	2.98023e-09	-0.02	0.02	0.04	0.08
5.96046e-09	0.004	4.47035e-08	-2.23517e-08	0.04	2.23517e-08
0.024	2.98023e-09	0.02	0.02	0.04	2.23517e-08
0.008	-0.004	-0.02	-2.23517e-08	0.04	2.23517e-08
5.96046e-09	0.008	0.02	0.02	0.04	0.04
5.96046e-09	0.008	0.02	0.02	0.08	2.23517e-08
0.024	0.004	4.47035e-08	-0.02	2.98023e-08	0.04
0.008	2.98023e-09	0.02	0.02	2.98023e-08	0.04
5.96046e-09	0.004	4.47035e-08	0.04	0.08	0.04
0.008	0.004	-0.02	-2.23517e-08	0.04	0.04
0.008	2.98023e-09	4.47035e-08	0.02	0.04	2.23517e-08
5.96046e-09	2.98023e-09	4.47035e-08	-2.23517e-08	0.04	0.04
0.008	0.004	0.04	0.02	0.04	0.08
0.008	2.98023e-09	0.02	0.02	0.04	0.08
0.008	2.98023e-09	0.02	0.02	0.08	2.23517e-08
0.008	0.004	0.02	-2.23517e-08	2.98023e-08	0.04
5.96046e-09	2.98023e-09	4.47035e-08	-2.23517e-08	0.08	0.04
0.008	2.98023e-09	0.04	0.02	0.04	2.23517e-08
0.008	0.004	4.47035e-08	0.02	0.04	0.08
5.96046e-09	2.98023e-09	0.02	-2.23517e-08	0.04	-0.04
0.008	2.98023e-09	4.47035e-08	0.02	2.98023e-08	0.04
0.008	0.004	4.47035e-08	0.02	0.04	0.08
0.008	0.004	0.02	-2.23517e-08	0.04	0.12
5.96046e-09	0.004	0.02	0.02	0.04	0.04
5.96046e-09	2.98023e-09	4.47035e-08	-2.23517e-08	0.08	0.04
0.016	2.98023e-09	0.02	-2.23517e-08	0.04	0.08
-0.008	0.004	0.02	-2.23517e-08	2.98023e-08	0.04
5.96046e-09	0.004	0.02	-2.23517e-08	0.04	2.23517e-08
0.008	0.008	4.47035e-08	0.02	0.08	0.04
0.008	2.98023e-09	4.47035e-08	-2.23517e-08	0.08	-0.04
0.008	0.008	0.02	-2.23517e-08	0.04	0.08
0.008	2.98023e-09	4.47035e-08	0.02	0.04	0.04
0.016	0.004	4.47035e-08	0.02	-0.04	0.04
0.016	0.004	4.47035e-08	-2.23517e-08	0.04	0.08
0.016	2.98023e-09	0.02	-2.23517e-08	0.12	0.04
5.96046e-09	0.004	0.04	-2.23517e-08	0.04	0.08
5.96046e-09	0.004	0.04	-2.23517e-08	0.08	0.04
0.008	0.004	4.47035e-08	0.02	2.98023e-08	2.23517e-08
0.016	0.004	4.47035e-08	-2.23517e-08	2.98023e-08	0.08
5.96046e-09	2.98023e-09	4.47035e-08	0.02	0.04	0.12
-0.008	0.004	0.02	-2.23517e-08	2.98023e-08	2.23517e-08
0.008	0.008	4.47035e-08	0.04	2.98023e-08	0.04
5.96046e-09	0.004	4.47035e-08	-2.23517e-08	0.04	0.04
-0.008	0.012	0.02	-2.23517e-08	0.04	0.04
0.008	0.008	0.02	-2.23517e-08	0.04	0.04
0.008	0.004	4.47035e-08	0.02	0.04	0.04
0.008	0.004	4.47035e-08	-2.23517e-08	0.08	0.04
0.008	0.004	0.04	-2.23517e-08	0.08	0.04
5.96046e-09	0.008	0.02	0.02	0.04	0.04
5.96046e-09	2.98023e-09	4.47035e-08	-0.02	0.04	0.08
5.96046e-09	0.008	0.02	0.02	0.04	2.23517e-08
0.016	0.004	0.02	0.02	0.04	0.04
0.008	0.004	0.02	0.02	2.98023e-08	0.08
0.016	2.98023e-09	4.47035e-08	0.02	0.08	0.04
0.008	0.004	4.47035e-08	-2.23517e-08	0.08	0.08
0.008	0.004	0.02	0.02	0.04	0.04
5.96046e-09	0.004	0.04	-2.23517e-08	-0.04	0.08
5.96046e-09	0.004	0.02	0.02	0.08	0.04
0.016	0.004	0.02	0.02	0.04	0.04
5.96046e-09	0.008	0.02	0.02	0.08	2.23517e-08
5.96046e-09	0.012	0.02	0.02	2.98023e-08	0.08
0.008	2.98023e-09	0.02	-2.23517e-08	0.04	0.04
0.008	0.008	4.47035e-08	0.02	0.04	0.04
5.96046e-09	0.008	0.02	0.02	0.04	0.08
5.96046e-09	0.008	0.02	-2.23517e-08	0.08	0.08
0.016	0.004	0.02	0.02	0.04	0.04
5.96046e-09	0.004	4.47035e-08	0.02	2.98023e-08	0.04
5.96046e-09	0.008	0.02	-2.23517e-08	0.08	0.08
5.96046e-09	0.004	4.47035e-08	0.02	0.04	0.12
0.008	0.008	0.02	0.04	0.08	0.04
5.96046e-09	0.008	0.02	-2.23517e-08	0.08	2.23517e-08
0.008	0.008	0.02	0.02	2.98023e-08	0.04
0.008	0.008	0.02	0.02	0.04	0.04
0.008	0.004	4.47035e-08	0.02	0.08	0.04
0.008	0.008	4.47035e-08	-2.23517e-08	2.98023e-08	0.08
0.008	0.008	0.02	0.02	0.04	0.04
0.016	0.004	0.02	0.02	0.08	0.04
5.96046e-09	0.008	0.02	0.02	0.04	2.23517e-08
5.96046e-09	0.004	0.04	-2.23517e-08	0.04	0.08
0.008	2.98023e-09	0.02	-2.23517e-08	0.08	0.04
0.016	0.004	0.02	0.04	2.98023e-08	2.23517e-08
0.016	0.008	4.47035e-08	0.02	-0.04	0.08
0.008	0.004	0.02	0.02	0.04	0.08
0.008	0.004	0.02	-2.23517e-08	0.08	2.23517e-08
5.96046e-09	2.98023e-09	0.02	-2.23517e-08	0.04	0.04
0.008	0.004	0.02	0.02	2.98023e-08	2.23517e-08
5.96046e-09	0.004	0.02	0.02	0.08	0.04
0.008	0.004	0.02	0.02	0.08	0.04
0.016	0.004	4.47035e-08	0.02	0.08	2.23517e-08
0.008	0.004	4.47035e-08	0.02	2.98023e-08	0.08
0.008	0.012	0.02	0.04	0.04	0.08
0.008	0.004	0.04	0.02	0.08	2.23517e-08
0.016	0.004	0.02	-0.02	0.04	0.04
0.008	0.008	0.02	-2.23517e-08	0.04	0.04
0.016	0.004	4.47035e-08	-2.23517e-08	0.04	0.04
5.96046e-09	0.008	0.04	-2.23517e-08	0.04	0.04
0.016	2.98023e-09	-0.02	0.02	0.04	0.04
0.016	0.004	4.47035e-08	-2.23517e-08	0.04	-0.04
5.96046e-09	0.004	4.47035e-08	-2.23517e-08	2.98023e-08	0.08
0.016	0.008	0.02	0.02	0.04	0.08
5.96046e-09	0.008	4.47035e-08	0.02	2.98023e-08	0.04
5.96046e-09	0.008	4.47035e-08	0.02	0.04	0.04
5.96046e-09	0.008	0.02	-2.23517e-08	0.08	0.08
0.008	0.008	0.02	-2.23517e-08	2.98023e-08	2.23517e-08
0.008	0.008	4.47035e-08	0.02	2.98023e-08	0.04
0.008	0.008	4.47035e-08	0.02	0.08	0.04
0.008	0.004	0.02	0.02	0.04	0.04
0.008	0.004	0.02	0.02	0.04	0.04
5.96046e-09	0.004	0.02	-2.23517e-08	2.98023e-08	0.04
0.008	0.004	0.02	-2.23517e-08	0.08	-0.04
5.96046e-09	0.004	4.47035e-08	-2.23517e-08	0.08	0.04
0.008	0.008	0.02	-2.23517e-08	0.04	0.04
5.96046e-09	0.012	0.02	0.02	2.98023e-08	0.04
5.96046e-09	0.008	4.47035e-08	0.02	2.98023e-08	0.04
5.96046e-09	0.008	4.47035e-08	-2.23517e-08	0.04	0.08
0.008	0.016	0.02	-2.23517e-08	0.04	2.23517e-08
0.008	0.004	0.02	0.02	0.04	0.08
5.96046e-09	0.008	0.02	-2.23517e-08	2.98023e-08	0.08
0.016	0.008	4.47035e-08	-2.23517e-08	2.98023e-08	0.04
5.96046e-09	0.004	0.02	0.02	0.08	2.23517e-08
0.008	0.008	4.47035e-08	0.02	0.04	2.23517e-08
0.008	0.004	0.02	-2.23517e-08	0.04	-0.04
0.024	2.98023e-09	4.47035e-08	-2.23517e-08	0.04	0.04
5.96046e-09	0.004	0.02	0.02	2.98023e-08	2.23517e-08
5.96046e-09	0.004	4.47035e-08	-2.23517e-08	2.98023e-08	2.23517e-08
5.96046e-09	0.004	0.04	0.02	0.04	0.04
5.96046e-09	0.008	4.47035e-08	0.02	2.98023e-08	-0.04
0.008	2.98023e-09	4.47035e-08	0.02	0.04	0.04
5.96046e-09	0.008	0.02	-0.02	0.04	0.08
0.008	0.008	0.02	-2.23517e-08	0.04	0.08
-0.008	0.004	4.47035e-08	-2.23517e-08	0.04	0.08
0.008	0.008	4.47035e-08	0.02	0.08	0.08
5.96046e-09	0.008	0.02	-2.23517e-08	0.08	2.23517e-08
5.96046e-09	0.004	0.02	-2.23517e-08	0.04	0.04
-0.008	0.004	0.02	-2.23517e-08	0.04	2.23517e-08
0.008	0.008	0.02	0.02	0.04	0.08
0.016	0.008	4.47035e-08	-2.23517e-08	0.04	0.04
0.008	0.004	4.47035e-08	0.04	2.98023e-08	0.04
0.016	2.98023e-09	0.02	-2.23517e-08	2.98023e-08	2.23517e-08
0.024	0.004	0.02	-2.23517e-08	0.04	0.08
0.008	0.008	4.47035e-08	-2.23517e-08	0.08	0.08
0.008	2.98023e-09	0.04	0.02	0.04	0.04
0.016	0.008	0.02	-2.23517e-08	-0.04	0.04
0.008	0.008	4.47035e-08	-2.23517e-08	2.98023e-08	0.12
0.008	2.98023e-09	0.04	-0.02	0.08	0.04
5.96046e-09	0.004	4.47035e-08	-2.23517e-08	0.08	0.04
5.96046e-09	2.98023e-09	0.02	0.02	0.08	2.23517e-08
0.008	0.004	4.47035e-08	0.02	0.04	0.08
0.016	0.004	0.02	-2.23517e-08	0.04	2.23517e-08
0.008	0.004	0.02	0.02	2.98023e-08	0.04
5.96046e-09	0.004	0.02	-0.02	0.04	0.04
5.96046e-09	0.004	0.02	-2.23517e-08	0.04	0.08
5.96046e-09	0.004	4.47035e-08	-2.23517e-08	0.08	0.08
5.96046e-09	2.98023e-09	0.02	0.02	0.04	0.08
0.008	0.004	-0.02	0.02	0.04	0.04
0.008	2.98023e-09	0.02	-2.23517e-08	0.04	0.08
0.024	0.004	4.47035e-08	-2.23517e-08	0.04	0.04
5.96046e-09	2.98023e-09	4.47035e-08	0.02	0.08	0.08
0.016	0.004	4.47035e-08	0.02	0.08	0.04
0.008	2.98023e-09	0.04	0.02	0.08	0.04
5.96046e-09	0.004	4.47035e-08	0.02	0.08	0.04
0.008	0.004	0.02	0.02	-0.04	0.04
0.016	2.98023e-09	0.02	-2.23517e-08	2.98023e-08	0.08
0.008	0.008	-0.02	-2.23517e-08	0.08	0.04
0.008	2.98023e-09	0.02	-2.23517e-08	0.04	0.08
5.96046e-09	0.004	0.02	0.02	0.04	0.04
-0.008	0.004	0.02	0.02	0.04	2.23517e-08
0.008	2.98023e-09	-0.02	0.02	2.98023e-08	0.04
0.008	2.98023e-09	4.47035e-08	-2.23517e-08	0.08	0.08
0.008	0.008	4.47035e-08	-2.23517e-08	0.04	0.04
5.96046e-09	0.016	4.47035e-08	-2.23517e-08	-0.04	0.04
0.008	0.008	4.47035e-08	0.02	-0.04	2.23517e-08
0.008	2.98023e-09	0.02	0.02	0.08	0.04
0.008	0.008	0.02	0.02	0.04	0.04
0.008	2.98023e-09	0.02	0.02	2.98023e-08	0.04
0.016	0.008	0.02	-2.23517e-08	0.08	0.08
0.008	-0.004	0.02	0.02	2.98023e-08	0.04
0.008	2.98023e-09	0.02	0.02	0.04	0.04
0.016	2.98023e-09	0.02	0.02	0.04	0.04
0.016	-0.004	0.02	0.02	0.04	-0.04
0.008	0.004	0.02	0.04	0.04	0.04
5.96046e-09	0.004	0.02	0.02	2.98023e-08	2.23517e-08
0.008	2.98023e-09	0.02	0.02	2.98023e-08	2.23517e-08
0.008	0.008	0.02	0.02	0.04	0.04
5.96046e-09	0.008	0.02	0.02	0.08	0.08
0.008	0.004	4.47035e-08	0.02	0.04	2.23517e-08
5.96046e-09	-0.004	0.02	0.02	0.04	2.23517e-08
5.96046e-09	2.98023e-09	0.02	0.02	0.04	0.04
0.008	0.004	0.02	-2.23517e-08	0.04	0.04
5.96046e-09	-0.004	0.02	-2.23517e-08	0.08	2.23517e-08
5.96046e-09	2.98023e-09	0.02	0.02	-0.04	2.23517e-08
0.008	0.004	4.47035e-08	-2.23517e-08	0.08	2.23517e-08
5.96046e-09	0.004	0.02	0.02	0.04	0.04
0.008	0.004	0.02	-2.23517e-08	0.04	2.23517e-08
0.008	0.008	0.02	-2.23517e-08	2.98023e-08	0.04
0.008	0.004	0.02	0.04	0.04	0.04
0.008	2.98023e-09	0.02	-2.23517e-08	0.04	-0.04
0.016	-0.004	4.47035e-08	-2.23517e-08	0.04	0.04
0.008	0.004	0.02	-2.23517e-08	2.98023e-08	0.04
0.008	2.98023e-09	0.02	0.02	0.04	2.23517e-08
0.008	0.008	4.47035e-08	0.02	0.04	0.04
5.96046e-09	0.004	4.47035e-08	-2.23517e-08	0.08	0.04
5.96046e-09	0.004	0.02	0.02	0.04	0.04
0.008	0.004	0.02	0.02	0.04	0.04
5.96046e-09	-0.008	0.02	-2.23517e-08	2.98023e-08	2.23517e-08
0.008	-0.004	4.47035e-08	-2.23517e-08	0.04	0.08
0.008	0.004	4.47035e-08	-2.23517e-08	0.08	0.04
0.008	0.004	0.04	0.02	0.08	0.04
0.008	0.008	0.04	-2.23517e-08	0.04	0.04
5.96046e-09	2.98023e-09	0.02	-2.23517e-08	-0.08	0.04
0.008	0.008	0.02	-2.23517e-08	0.12	0.08
5.96046e-09	2.98023e-09	0.02	-2.23517e-08	0.08	2.23517e-08
0.008	-0.004	0.02	-2.23517e-08	2.98023e-08	0.04
0.008	0.008	0.02	-2.23517e-08	0.08	2.23517e-08
0.008	0.004	0.02	0.02	0.04	0.08
0.016	2.98023e-09	0.04	0.02	2.98023e-08	0.08
0.008	2.98023e-09	0.02	-2.23517e-08	0.04	2.23517e-08
5.96046e-09	0.008	0.02	0.02	2.98023e-08	0.08
0.016	0.004	0.02	0.02	0.04	0.04
5.96046e-09	2.98023e-09	0.04	-2.23517e-08	0.04	0.04
0.016	2.98023e-09	0.02	-2.23517e-08	0.04	0.08
0.008	2.98023e-09	4.47035e-08	0.04	2.98023e-08	0.04
5.96046e-09	0.004	0.02	-2.23517e-08	0.04	0.04
0.008	2.98023e-09	0.02	-2.23517e-08	2.98023e-08	0.08
5.96046e-09	0.004	4.47035e-08	0.02	2.98023e-08	0.04
0.008	0.016	0.04	0.02	0.12	2.23517e-08
0.016	0.008	0.02	-2.23517e-08	2.98023e-08	0.04
0.016	0.008	0.02	0.02	2.98023e-08	0.08
-0.008	2.98023e-09	0.02	-2.23517e-08	0.08	0.04
0.008	0.004	4.47035e-08	0.04	0.04	0.08
0.008	2.98023e-09	4.47035e-08	0.02	2.98023e-08	2.23517e-08
0.008	0.004	4.47035e-08	0.02	0.04	0.08
0.008	0.008	0.02	-2.23517e-08	0.04	2.23517e-08
0.008	0.004	0.02	0.02	0.04	0.04
0.008	0.004	0.04	0.02	0.04	0.08
5.96046e-09	0.004	4.47035e-08	0.02	2.98023e-08	0.08
0.008	0.008	4.47035e-08	0.02	2.98023e-08	2.23517e-08
0.008	0.004	0.04	0.02	2.98023e-08	2.23517e-08
0.008	0.004	4.47035e-08	0.02	0.08	0.04
5.96046e-09	0.008	0.02	0.02	0.04	0.04
0.016	0.008	4.47035e-08	0.02	0.04	0.08
0.008	0.004	0.02	0.02	2.98023e-08	0.08
5.96046e-09	0.004	4.47035e-08	0.02	0.08	0.04
0.016	0.008	0.04	-0.02	2.98023e-08	0.08
0.016	0.004	0.02	-2.23517e-08	2.98023e-08	0.04
0.016	2.98023e-09	0.02	0.02	0.08	0.04
5.96046e-09	0.008	0.02	-2.23517e-08	2.98023e-08	-0.04
0.008	2.98023e-09	4.47035e-08	0.02	0.04	0.08
0.016	2.98023e-09	0.02	0.02	2.98023e-08	0.04
0.016	0.008	0.02	0.02	0.08	2.23517e-08
0.008	0.004	4.47035e-08	0.02	0.04	0.04
0.016	0.008	0.02	0.04	0.04	0.04
5.96046e-09	0.004	0.02	0.02	0.04	0.08
0.008	0.008	4.47035e-08	0.04	0.04	0.04
0.008	2.98023e-09	4.47035e-08	0.02	2.98023e-08	0.04
5.96046e-09	0.008	0.02	0.02	2.98023e-08	2.23517e-08
0.024	0.004	0.02	0.02	2.98023e-08	0.04
0.016	0.008	0.02	0.02	0.04	0.04
0.008	0.004	0.02	0.04	0.04	2.23517e-08
0.016	2.98023e-09	0.02	-2.23517e-08	0.04	0.08
0.016	0.004	4.47035e-08	0.02	0.08	0.04
5.96046e-09	0.012	4.47035e-08	-2.23517e-08	0.04	0.04
0.008	0.004	0.02	0.02	0.04	0.04
0.008	0.004	0.04	0.04	-0.04	0.04
0.016	0.004	0.02	-2.23517e-08	2.98023e-08	0.08
0.008	2.98023e-09	4.47035e-08	-2.23517e-08	0.04	2.23517e-08
5.96046e-09	0.004	4.47035e-08	0.02	0.08	0.04
0.016	0.004	0.02	0.02	0.04	2.23517e-08
5.96046e-09	0.004	0.02	0.02	0.04	0.08
0.008	0.012	0.02	0.04	0.04	0.04
5.96046e-09	0.008	0.02	0.02	2.98023e-08	0.08
0.008	0.008	0.02	0.02	0.04	2.23517e-08
0.008	0.008	0.02	-2.23517e-08	2.98023e-08	-0.04
5.96046e-09	2.98023e-09	0.02	-2.23517e-08	0.04	0.04
5.96046e-09	0.004	0.02	0.04	0.08	0.04
5.96046e-09	0.008	4.47035e-08	-2.23517e-08	0.12	0.04
0.008	0.004	4.47035e-08	0.02	0.08	2.23517e-08
5.96046e-09	0.004	4.47035e-08	-2.23517e-08	0.04	0.04
0.008	0.004	0.02	0.02	0.04	0.04
0.008	0.004	0.02	-2.23517e-08	0.04	0.08
0.008	0.012	4.47035e-08	0.02	0.08	0.04
5.96046e-09	0.012	0.02	-2.23517e-08	0.04	2.23517e-08
0.008	2.98023e-09	4.47035e-08	0.02	2.98023e-08	0.04
0.008	0.008	4.47035e-08	0.02	0.04	0.04
0.008	0.008	0.02	0.04	0.08	2.23517e-08
0.016	0.004	0.02	-2.23517e-08	0.08	0.04
0.008	0.004	0.02	0.02	0.04	0.04
0.008	0.008	4.47035e-08	0.02	0.04	0.04
5.96046e-09	0.004	-0.02	0.02	2.98023e-08	0.04
0.008	2.98023e-09	4.47035e-08	-2.23517e-08	2.98023e-08	2.23517e-08
5.96046e-09	0.012	4.47035e-08	0.02	0.08	2.23517e-08
0.008	0.008	0.04	0.02	0.04	2.23517e-08
0.008	0.004	0.02	0.02	0.04	0.08
0.008	0.004	0.02	-2.23517e-08	2.98023e-08	0.04
0.016	0.012	4.47035e-08	0.02	0.04	0.04
5.96046e-09	0.004	0.02	0.02	2.98023e-08	2.23517e-08
5.96046e-09	0.008	4.47035e-08	0.04	0.04	0.04
5.96046e-09	0.008	0.02	0.02	0.04	0.04
-0.008	0.004	0.04	0.02	0.04	0.04
5.96046e-09	0.004	0.02	-2.23517e-08	0.04	2.23517e-08
0.008	0.004	-0.02	0.04	0.08	0.04
5.96046e-09	0.008	0.02	-2.23517e-08	2.98023e-08	-0.04
0.016	0.004	0.04	0.02	0.08	2.23517e-08
5.96046e-09	0.004	0.02	-2.23517e-08	0.04	0.04
0.016	2.98023e-09	0.02	-2.23517e-08	0.08	0.04
0.008	0.008	4.47035e-08	0.02	2.98023e-08	0.04
0.008	0.008	0.02	-2.23517e-08	0.04	0.04
5.96046e-09	0.008	0.02	0.02	2.98023e-08	0.08
0.008	0.012	4.47035e-08	0.02	0.04	0.08
0.016	0.004	0.04	-2.23517e-08	0.04	0.04
0.008	0.008	0.02	0.02	0.08	0.08
5.96046e-09	0.008	0.02	0.02	0.04	0.04
0.008	0.004	0.02	0.02	0.08	0.08
0.008	2.98023e-09	4.47035e-08	-2.23517e-08	0.04	2.23517e-08
0.008	0.008	4.47035e-08	0.04	-0.04	0.08
5.96046e-09	0.004	0.02	0.02	0.12	0.04
0.008	0.008	4.47035e-08	0.04	0.04	0.08
0.008	0.004	4.47035e-08	0.02	0.08	0.04
0.008	0.004	0.02	0.02	0.04	0.04
0.016	0.004	0.02	-2.23517e-08	0.04	2.23517e-08
0.016	0.004	4.47035e-08	-2.23517e-08	0.04	0.08
0.008	2.98023e-09	0.02	-2.23517e-08	0.04	2.23517e-08
0.016	0.004	0.02	-2.23517e-08	0.04	0.08
0.008	0.008	4.47035e-08	-2.23517e-08	0.04	2.23517e-08
0.008	2.98023e-09	0.02	0.02	2.98023e-08	0.04
0.008	-0.004	4.47035e-08	-0.02	0.04	2.23517e-08
0.008	0.004	-0.02	-2.23517e-08	0.04	0.08
0.008	0.008	4.47035e-08	-2.23517e-08	2.98023e-08	0.04
0.016	0.004	0.02	0.02	2.98023e-08	0.04
0.016	0.004	0.02	-2.23517e-08	2.98023e-08	0.08
0.008	0.004	0.02	0.02	0.08	0.04
5.96046e-09	2.98023e-09	4.47035e-08	0.02	2.98023e-08	0.04
0.016	2.98023e-09	0.02	0.02	0.08	0.04
5.96046e-09	0.004	4.47035e-08	-2.23517e-08	0.08	0.08
0.008	0.004	4.47035e-08	0.02	0.04	0.04
0.008	0.012	4.47035e-08	-2.23517e-08	0.08	0.04
-0.008	0.012	4.47035e-08	0.02	0.08	0.04
5.96046e-09	0.008	4.47035e-08	0.02	0.04	0.04
0.008	2.98023e-09	0.02	0.02	2.98023e-08	0.04
5.96046e-09	0.008	4.47035e-08	0.02	0.04	0.04
0.016	0.004	4.47035e-08	0.02	0.04	0.04
0.016	0.012	4.47035e-08	0.02	2.98023e-08	0.04
0.008	2.98023e-09	0.04	-2.23517e-08	2.98023e-08	0.04
5.96046e-09	-0.004	0.02	0.02	0.04	0.04
0.016	0.004	0.02	0.02	0.04	0.08
0.008	2.98023e-09	4.47035e-08	-2.23517e-08	2.98023e-08	0.04
0.008	0.004	4.47035e-08	0.02	0.04	0.04
0.008	0.008	4.47035e-08	0.04	0.04	2.23517e-08
-0.008	0.004	4.47035e-08	-2.23517e-08	2.98023e-08	0.04
5.96046e-09	0.004	0.02	0.02	0.04	0.04
0.008	0.008	4.47035e-08	0.04	0.08	0.04
0.016	0.004	4.47035e-08	-2.23517e-08	0.04	0.04
-0.008	0.004	0.02	-2.23517e-08	2.98023e-08	0.04
5.96046e-09	0.008	0.02	-2.23517e-08	2.98023e-08	0.08
0.008	2.98023e-09	0.02	-2.23517e-08	0.08	0.04
5.96046e-09	0.004	4.47035e-08	-2.23517e-08	2.98023e-08	0.04
0.008	0.008	-0.02	0.02	0.04	2.23517e-08
0.008	0.008	4.47035e-08	0.02	0.04	0.04
0.008	0.004	0.02	0.02	0.08	2.23517e-08
5.96046e-09	0.004	0.04	0.02	0.04	0.08
0.008	0.012	0.02	0.02	0.04	0.04
0.024	0.004	0.02	-2.23517e-08	2.98023e-08	0.08
0.016	2.98023e-09	0.02	0.02	0.04	0.04
0.008	0.004	0.04	-2.23517e-08	0.04	0.04
0.008	0.008	0.02	0.02	0.08	0.08
5.96046e-09	0.004	0.02	0.02	0.04	0.04
0.008	0.004	0.04	-2.23517e-08	2.98023e-08	0.04
0.008	0.004	0.04	0.02	0.04	0.08
5.96046e-09	2.98023e-09	4.47035e-08	-2.23517e-08	0.04	2.23517e-08
5.96046e-09	0.008	4.47035e-08	0.02	2.98023e-08	0.04
5.96046e-09	0.008	0.02	-2.23517e-08	0.04	0.08
0.008	0.008	0.02	0.02	2.98023e-08	0.08
5.96046e-09	2.98023e-09	0.02	0.02	2.98023e-08	0.08
0.008	0.004	0.02	0.02	0.08	2.23517e-08
0.008	0.004	0.02	-2.23517e-08	0.04	0.04
5.96046e-09	2.98023e-09	0.02	-2.23517e-08	0.08	2.23517e-08
0.008	0.004	4.47035e-08	0.02	0.08	0.08
0.008	2.98023e-09	4.47035e-08	-2.23517e-08	0.04	0.08
5.96046e-09	-0.004	0.02	0.02	0.04	0.04
0.008	2.98023e-09	0.02	0.02	0.04	2.23517e-08
5.96046e-09	2.98023e-09	0.02	0.02	0.04	2.23517e-08
0.008	0.004	0.02	0.02	0.04	0.08
0.016	2.98023e-09	0.02	-2.23517e-08	0.04	0.04
0.008	2.98023e-09	0.02	0.02	2.98023e-08	0.04
0.016	2.98023e-09	-0.02	-2.23517e-08	0.08	0.12
0.008	2.98023e-09	4.47035e-08	0.02	0.04	0.04
5.96046e-09	0.008	4.47035e-08	0.02	0.04	0.08
0.008	2.98023e-09	4.47035e-08	-2.23517e-08	2.98023e-08	2.23517e-08
0.016	0.008	0.02	-2.23517e-08	0.04	2.23517e-08
5.96046e-09	2.98023e-09	0.02	0.02	0.04	0.04
0.008	0.008	0.02	0.02	0.04	2.23517e-08
0.016	0.008	0.02	0.04	0.04	0.08
0.008	0.012	0.02	-2.23517e-08	0.04	2.23517e-08
5.96046e-09	-0.004	-0.02	-2.23517e-08	2.98023e-08	0.04
5.96046e-09	2.98023e-09	0.02	0.02	2.98023e-08	0.04
0.008	0.004	0.02	0.04	0.04	0.08
0.008	0.004	4.47035e-08	0.02	2.98023e-08	0.08
0.008	2.98023e-09	0.02	0.02	0.04	2.23517e-08
5.96046e-09	0.004	0.02	0.02	0.08	0.04
0.008	0.004	4.47035e-08	-2.23517e-08	0.04	0.04
0.016	0.004	0.02	0.04	0.04	0.04
0.016	0.004	4.47035e-08	-2.23517e-08	0.04	2.23517e-08
0.016	0.004	0.02	0.02	0.08	0.04
0.008	0.004	0.02	0.02	0.04	2.23517e-08
5.96046e-09	2.98023e-09	4.47035e-08	-2.23517e-08	0.04	0.04
0.008	2.98023e-09	4.47035e-08	-2.23517e-08	0.04	0.08
0.016	0.008	0.04	0.02	0.04	0.04
0.016	2.98023e-09	0.02	0.02	0.08	0.04
0.008	0.004	0.02	-2.23517e-08	0.04	0.04
0.008	0.008	4.47035e-08	0.02	0.08	2.23517e-08
5.96046e-09	2.98023e-09	0.02	0.02	0.04	0.04
0.008	-0.004	0.04	0.02	0.04	2.23517e-08
0.008	2.98023e-09	0.02	0.02	0.04	0.04
5.96046e-09	0.004	4.47035e-08	-2.23517e-08	0.04	0.04
0.016	2.98023e-09	0.02	-2.23517e-08	0.04	0.04
5.96046e-09	0.008	0.02	0.02	0.04	0.08
0.008	0.004	0.02	0.02	0.08	0.08
0.008	2.98023e-09	0.02	-2.23517e-08	0.04	0.04
0.008	0.008	0.04	-2.23517e-08	0.08	2.23517e-08
0.008	0.008	4.47035e-08	-2.23517e-08	0.04	0.08
0.016	0.004	0.02	-2.23517e-08	0.08	0.04
5.96046e-09	0.008	4.47035e-08	0.02	0.08	0.08
0.016	2.98023e-09	0.02	-0.02	0.08	0.04
5.96046e-09	-0.004	4.47035e-08	-2.23517e-08	0.04	2.23517e-08
5.96046e-09	0.004	0.02	0.02	0.08	0.04
0.008	0.008	4.47035e-08	-2.23517e-08	0.04	0.04
-0.008	2.98023e-09	4.47035e-08	-2.23517e-08	2.98023e-08	0.04
0.008	0.004	0.04	-2.23517e-08	2.98023e-08	0.08
0.016	2.98023e-09	0.02	0.02	0.04	0.04
0.008	0.004	4.47035e-08	-2.23517e-08	0.08	0.08
0.008	2.98023e-09	0.02	0.02	0.08	0.04
0.008	0.004	4.47035e-08	0.02	0.12	2.23517e-08
0.008	0.008	4.47035e-08	-2.23517e-08	2.98023e-08	0.04
0.008	0.008	0.02	0.02	0.04	2.23517e-08
-0.008	0.004	0.02	0.02	0.08	2.23517e-08
0.008	0.008	-0.02	-2.23517e-08	2.98023e-08	0.04
5.96046e-09	0.004	4.47035e-08	-2.23517e-08	0.04	0.04
0.016	0.008	0.02	0.02	2.98023e-08	0.04
0.016	2.98023e-09	0.02	0.02	2.98023e-08	0.04
0.008	0.004	0.02	0.02	0.04	0.08
0.008	0.008	4.47035e-08	-2.23517e-08	2.98023e-08	0.04
5.96046e-09	2.98023e-09	4.47035e-08	0.02	-0.04	0.08
0.008	2.98023e-09	4.47035e-08	0.02	0.08	0.04
0.008	-0.004	0.02	0.02	0.08	2.23517e-08
0.008	0.004	-0.02	-2.23517e-08	0.04	0.04
0.008	0.004	0.02	0.04	0.04	-0.04
5.96046e-09	0.008	0.02	0.02	2.98023e-08	0.08
5.96046e-09	0.004	4.47035e-08	0.02	0.04	0.04
0.008	2.98023e-09	0.02	-2.23517e-08	0.08	0.04
0.008	0.004	4.47035e-08	0.02	2.98023e-08	2.23517e-08
0.016	0.004	0.02	0.02	2.98023e-08	0.08
0.016	0.004	4.47035e-08	0.02	0.04	0.04
0.008	0.004	0.02	-2.23517e-08	0.04	2.23517e-08
5.96046e-09	0.004	0.02	-2.23517e-08	0.08	0.04
5.96046e-09	0.004	4.47035e-08	-2.23517e-08	0.08	0.04
0.008	0.008	0.02	0.02	0.04	2.23517e-08
0.008	0.004	0.02	-2.23517e-08	0.04	0.04
5.96046e-09	0.008	0.02	0.02	2.98023e-08	0.08
0.008	0.004	0.02	0.02	2.98023e-08	0.04
0.008	0.004	0.02	0.02	0.08	2.23517e-08
0.008	0.004	0.02	0.02	0.04	0.04
0.008	0.008	4.47035e-08	0.02	0.12	2.23517e-08
5.96046e-09	2.98023e-09	0.02	0.02	0.04	0.08
0.008	0.008	4.47035e-08	-2.23517e-08	0.08	2.23517e-08
0.008	0.004	4.47035e-08	0.02	0.08	0.12
0.008	0.004	4.47035e-08	0.02	0.08	0.04
0.008	0.004	4.47035e-08	-2.23517e-08	2.98023e-08	0.04
0.016	0.008	0.02	0.02	2.98023e-08	0.04
0.008	0.004	0.02	-2.23517e-08	0.04	0.08
0.008	2.98023e-09	0.02	0.02	0.08	0.08
0.016	0.004	4.47035e-08	0.02	0.08	0.08
0.016	0.008	0.02	0.02	2.98023e-08	0.08
5.96046e-09	0.004	4.47035e-08	-2.23517e-08	0.04	0.08
0.008	0.008	0.02	-2.23517e-08	2.98023e-08	0.04
0.008	0.008	0.02	0.02	2.98023e-08	0.04
0.008	0.008	4.47035e-08	-2.23517e-08	0.04	2.23517e-08
0.008	0.004	0.02	-2.23517e-08	0.04	0.08
0.008	0.008	4.47035e-08	0.02	0.04	0.04
0.008	0.004	0.02	-2.23517e-08	0.08	0.04
0.008	2.98023e-09	4.47035e-08	-2.23517e-08	2.98023e-08	0.04
5.96046e-09	0.004	-0.02	0.04	0.08	-0.04
5.96046e-09	0.012	4.47035e-08	-2.23517e-08	2.98023e-08	0.04
5.96046e-09	0.004	4.47035e-08	0.02	0.04	0.04
0.008	0.008	0.02	-2.23517e-08	0.08	2.23517e-08
5.96046e-09	0.008	0.02	0.04	-0.04	2.23517e-08
5.96046e-09	2.98023e-09	4.47035e-08	-2.23517e-08	0.08	0.04
0.016	0.008	0.02	0.02	0.04	2.23517e-08
0.016	0.008	0.02	-0.02	2.98023e-08	0.04
5.96046e-09	0.004	0.02	0.02	2.98023e-08	0.04
5.96046e-09	0.004	0.02	0.02	0.04	0.04
5.96046e-09	2.98023e-09	0.02	-2.23517e-08	0.04	0.04
5.96046e-09	0.004	4.47035e-08	0.02	0.04	0.08
0.008	0.004	4.47035e-08	0.02	0.04	0.04
5.96046e-09	0.008	0.02	0.02	0.04	0.04
0.008	0.008	4.47035e-08	-2.23517e-08	0.04	0.04
0.008	0.004	4.47035e-08	-2.23517e-08	0.04	0.04
0.016	2.98023e-09	0.02	-2.23517e-08	0.08	0.08
0.008	0.004	4.47035e-08	0.02	0.08	0.04
0.008	0.008	0.02	0.02	0.08	0.04
0.008	0.004	0.02	-0.02	2.98023e-08	2.23517e-08
5.96046e-09	-0.004	0.02	0.02	0.08	0.08
0.008	2.98023e-09	0.02	-2.23517e-08	0.04	0.04
0.008	0.012	0.02	-0.02	0.04	2.23517e-08
0.008	2.98023e-09	0.02	0.02	0.08	0.04
5.96046e-09	2.98023e-09	4.47035e-08	0.02	0.08	0.04
0.016	0.004	4.47035e-08	0.02	0.04	0.04
5.96046e-09	0.004	0.04	-2.23517e-08	2.98023e-08	0.08
5.96046e-09	0.008	0.02	0.02	0.04	0.04
0.016	2.98023e-09	0.02	-2.23517e-08	0.04	0.08
5.96046e-09	2.98023e-09	-0.02	-2.23517e-08	0.04	0.04
0.016	0.012	0.02	0.02	0.04	0.04
0.008	0.004	0.02	0.02	0.04	0.04
5.96046e-09	0.008	0.02	-2.23517e-08	0.04	0.08
0.008	2.98023e-09	4.47035e-08	0.02	0.04	0.08
0.008	0.008	0.02	0.02	0.04	0.04
0.016	0.008	4.47035e-08	0.02	0.04	2.23517e-08
5.96046e-09	0.004	0.02	-0.02	0.04	2.23517e-08
0.008	-0.004	4.47035e-08	-2.23517e-08	0.08	0.08
0.008	0.004	4.47035e-08	0.02	2.98023e-08	2.23517e-08
5.96046e-09	0.004	0.02	0.02	0.04	-0.04
0.008	0.004	0.04	0.02	0.04	0.08
0.024	2.98023e-09	4.47035e-08	0.02	2.98023e-08	0.04
5.96046e-09	0.012	4.47035e-08	-2.23517e-08	0.04	-0.04
0.016	0.004	0.02	-2.23517e-08	0.04	2.23517e-08
0.008	0.008	0.04	-2.23517e-08	0.04	0.04
5.96046e-09	0.004	4.47035e-08	-2.23517e-08	0.08	2.23517e-08
5.96046e-09	0.004	4.47035e-08	-2.23517e-08	0.04	0.04
0.008	0.008	4.47035e-08	-2.23517e-08	2.98023e-08	0.04
0.008	2.98023e-09	0.02	0.02	0.04	0.08
5.96046e-09	0.004	4.47035e-08	0.02	0.04	2.23517e-08
0.008	0.008	4.47035e-08	0.02	0.04	0.04
0.008	0.004	4.47035e-08	0.02	0.04	0.08
0.008	0.008	0.02	0.02	0.04	0.04
5.96046e-09	0.008	0.02	0.02	0.04	0.04
5.96046e-09	0.004	0.02	-0.02	0.04	0.04
0.008	0.004	0.02	-2.23517e-08	0.04	0.04
5.96046e-09	0.004	-0.02	-2.23517e-08	0.04	0.08
0.008	0.004	0.02	-2.23517e-08	0.04	0.12
0.008	0.004	4.47035e-08	0.02	0.04	0.04
0.016	0.012	4.47035e-08	-2.23517e-08	0.08	0.04
5.96046e-09	0.012	4.47035e-08	0.02	-0.04	0.08
5.96046e-09	0.004	0.02	-2.23517e-08	0.04	0.04
5.96046e-09	2.98023e-09	4.47035e-08	0.02	2.98023e-08	0.04
5.96046e-09	0.008	0.02	0.02	0.08	2.23517e-08
0.008	0.012	4.47035e-08	-2.23517e-08	0.08	2.23517e-08
5.96046e-09	0.004	0.02	0.02	0.04	2.23517e-08
5.96046e-09	0.004	0.02	-2.23517e-08	0.04	0.12
0.008	2.98023e-09	4.47035e-08	0.02	0.04	2.23517e-08
5.96046e-09	0.008	4.47035e-08	-2.23517e-08	0.04	2.23517e-08
5.96046e-09	0.008	0.02	0.02	0.08	0.04
0.016	0.004	4.47035e-08	-2.23517e-08	0.08	2.23517e-08
5.96046e-09	0.004	4.47035e-08	-2.23517e-08	0.04	0.04
0.008	0.004	0.02	0.04	0.04	0.04
0.008	0.004	0.02	-2.23517e-08	0.08	0.08
-0.008	0.004	4.47035e-08	-2.23517e-08	0.08	0.04
5.96046e-09	-0.004	0.02	-2.23517e-08	0.08	0.04
5.96046e-09	2.98023e-09	0.04	-2.23517e-08	2.98023e-08	0.04
0.008	0.012	0.02	0.02	2.98023e-08	0.04
0.016	2.98023e-09	4.47035e-08	-2.23517e-08	0.08	0.04
0.008	2.98023e-09	0.04	-2.23517e-08	0.04	0.04
5.96046e-09	0.012	4.47035e-08	0.02	2.98023e-08	0.04
0.008	2.98023e-09	0.02	0.04	0.04	0.04
0.008	0.004	4.47035e-08	0.02	2.98023e-08	0.08
0.008	0.004	4.47035e-08	-2.23517e-08	2.98023e-08	0.04
5.96046e-09	0.004	0.04	-2.23517e-08	0.08	-0.04
0.008	0.008	4.47035e-08	-2.23517e-08	0.04	-0.04
0.008	0.008	0.02	-2.23517e-08	0.04	0.08
0.008	0.004	0.02	-2.23517e-08	0.04	0.08
0.016	0.004	0.02	0.02	0.08	0.04
0.008	0.008	4.47035e-08	0.02	0.08	0.08
0.016	0.008	4.47035e-08	0.02	2.98023e-08	0.08
0.008	0.004	0.02	-2.23517e-08	0.08	2.23517e-08
0.008	0.004	4.47035e-08	0.02	0.04	0.04
0.008	0.004	4.47035e-08	-2.23517e-08	0.08	2.23517e-08
0.008	0.004	0.02	0.02	0.04	0.04
0.016	0.008	0.02	0.02	2.98023e-08	0.04
0.016	0.016	0.02	-2.23517e-08	0.04	0.04
0.016	2.98023e-09	0.02	-2.23517e-08	0.08	0.08
0.016	0.008	4.47035e-08	0.02	0.04	0.04
-0.008	0.004	0.02	0.02	0.04	0.04
0.008	0.004	0.02	0.02	0.04	2.23517e-08
0.008	0.004	0.02	-2.23517e-08	2.98023e-08	2.23517e-08
0.008	2.98023e-09	4.47035e-08	-2.23517e-08	0.04	2.23517e-08
0.008	0.004	0.02	0.02	0.08	0.04
0.008	0.008	0.02	0.02	2.98023e-08	2.23517e-08
0.016	0.008	0.02	0.02	2.98023e-08	0.04
0.016	0.012	0.02	0.02	2.98023e-08	0.04
0.008	0.004	0.02	-2.23517e-08	0.04	0.04
0.016	0.004	4.47035e-08	0.02	2.98023e-08	0.04
0.016	0.008	0.02	-2.23517e-08	0.04	2.23517e-08
5.96046e-09	0.008	0.02	-2.23517e-08	0.12	2.23517e-08
5.96046e-09	0.008	0.02	-0.02	0.04	0.08
0.008	0.004	0.02	0.02	0.08	2.23517e-08
0.008	0.004	0.02	0.02	2.98023e-08	0.04
0.008	0.004	4.47035e-08	-2.23517e-08	0.04	0.04
0.016	0.008	0.02	-2.23517e-08	0.04	2.23517e-08
0.008	2.98023e-09	0.04	0.04	2.98023e-08	2.23517e-08
5.96046e-09	0.008	0.04	0.02	2.98023e-08	0.04
5.96046e-09	0.004	0.02	0.02	0.08	0.04
0.008	0.008	0.04	0.02	2.98023e-08	0.04
0.008	0.004	0.02	-2.23517e-08	2.98023e-08	0.08
0.008	0.004	0.02	0.02	0.04	0.04
0.008	0.004	-0.02	0.02	2.98023e-08	2.23517e-08
0.016	0.008	4.47035e-08	-2.23517e-08	0.04	0.04
-0.008	0.004	4.47035e-08	-2.23517e-08	2.98023e-08	0.04
0.008	2.98023e-09	-0.02	0.02	0.04	0.04
0.008	0.008	0.02	-2.23517e-08	0.04	0.04
5.96046e-09	0.004	0.02	-2.23517e-08	0.04	0.08
0.016	0.004	0.02	-2.23517e-08	2.98023e-08	0.08
0.008	0.004	4.47035e-08	-2.23517e-08	0.04	0.04
0.016	-0.004	4.47035e-08	0.02	0.08	2.23517e-08
0.008	0.004	0.02	-2.23517e-08	0.08	0.04
5.96046e-09	0.012	4.47035e-08	0.02	0.04	0.04
0.008	2.98023e-09	4.47035e-08	0.02	0.08	2.23517e-08
0.008	2.98023e-09	0.02	0.02	0.08	0.04
0.008	0.004	0.02	0.02	0.04	0.04
0.016	0.008	0.02	-2.23517e-08	2.98023e-08	0.04
5.96046e-09	0.004	0.02	-2.23517e-08	0.04	0.08
5.96046e-09	0.004	4.47035e-08	0.02	0.04	2.23517e-08
0.008	2.98023e-09	4.47035e-08	-2.23517e-08	0.04	0.08
0.008	0.008	0.02	-2.23517e-08	2.98023e-08	0.04
5.96046e-09	0.012	4.47035e-08	0.02	0.04	0.04
0.008	2.98023e-09	0.02	0.02	2.98023e-08	0.08
0.008	0.004	0.02	0.02	0.04	0.08
0.008	0.004	0.04	-2.23517e-08	-0.04	0.04
0.016	0.004	0.02	0.04	0.04	0.04
0.008	0.004	4.47035e-08	0.02	0.04	0.04
0.008	0.004	0.02	-2.23517e-08	0.08	0.04
0.008	0.004	0.02	0.02	0.08	2.23517e-08
0.016	0.004	4.47035e-08	0.02	0.04	0.08
0.008	2.98023e-09	0.02	0.02	0.04	2.23517e-08
-0.008	0.004	0.06	0.02	0.04	0.04
0.016	0.004	4.47035e-08	-2.23517e-08	2.98023e-08	0.04
0.008	0.004	4.47035e-08	0.04	2.98023e-08	0.04
0.008	0.004	4.47035e-08	-2.23517e-08	0.04	0.04
5.96046e-09	0.008	4.47035e-08	0.02	0.08	2.23517e-08
5.96046e-09	0.008	0.02	-0.02	2.98023e-08	0.08
5.96046e-09	0.004	0.04	0.02	2.98023e-08	0.04
0.016	0.008	0.02	-2.23517e-08	0.08	0.08
0.008	0.008	0.02	0.02	2.98023e-08	0.04
-0.008	0.004	0.02	-2.23517e-08	0.08	0.04
5.96046e-09	0.008	4.47035e-08	-2.23517e-08	0.08	0.04
0.016	0.004	0.02	0.02	2.98023e-08	0.04
0.008	0.008	0.02	0.02	0.04	0.04
5.96046e-09	2.98023e-09	4.47035e-08	0.02	0.04	0.04
5.96046e-09	0.004	4.47035e-08	-2.23517e-08	0.04	0.08
0.008	0.004	4.47035e-08	-2.23517e-08	0.04	0.04
0.016	0.004	0.02	0.04	0.08	2.23517e-08
-0.008	2.98023e-09	0.02	-2.23517e-08	0.04	0.04
0.008	0.008	0.02	-0.02	2.98023e-08	2.23517e-08
0.008	0.004	0.04	0.04	0.04	0.08
5.96046e-09	2.98023e-09	4.47035e-08	0.02	0.08	0.04
0.008	0.004	4.47035e-08	0.02	0.04	0.04
5.96046e-09	0.008	0.02	-2.23517e-08	0.04	0.08
-0.008	0.008	0.02	0.02	0.04	0.08
0.008	0.008	0.02	0.02	0.04	0.08
0.008	0.004	4.47035e-08	0.02	0.04	0.04
0.016	0.004	4.47035e-08	0.02	2.98023e-08	0.04
5.96046e-09	0.008	4.47035e-08	0.02	2.98023e-08	2.23517e-08
0.008	0.008	4.47035e-08	-2.23517e-08	2.98023e-08	2.23517e-08
5.96046e-09	0.004	4.47035e-08	-2.23517e-08	0.04	0.04
0.016	2.98023e-09	0.02	0.02	2.98023e-08	2.23517e-08
5.96046e-09	0.004	0.02	0.02	0.04	2.23517e-08
0.008	0.008	4.47035e-08	0.02	0.04	0.04
0.016	0.008	0.02	-2.23517e-08	0.08	0.04
0.008	0.004	0.02	-2.23517e-08	2.98023e-08	0.08
0.024	-0.004	4.47035e-08	0.04	2.98023e-08	0.04
0.008	0.008	0.02	0.02	0.08	2.23517e-08
0.008	0.008	0.02	0.02	0.04	0.04
0.008	0.004	4.47035e-08	0.02	0.08	0.04
0.016	0.004	4.47035e-08	-2.23517e-08	0.04	0.08
5.96046e-09	0.004	0.02	-2.23517e-08	2.98023e-08	0.04
0.008	0.008	0.02	0.04	0.08	0.04
5.96046e-09	2.98023e-09	0.02	-2.23517e-08	0.08	0.04
0.008	0.004	0.02	-2.23517e-08	2.98023e-08	0.04
-0.008	0.004	0.02	0.02	2.98023e-08	2.23517e-08
0.016	0.008	0.02	0.02	0.04	0.04
0.008	0.004	0.02	-2.23517e-08	0.08	2.23517e-08
5.96046e-09	0.008	0.02	0.02	0.08	0.08
5.96046e-09	0.004	0.04	0.02	2.98023e-08	2.23517e-08
5.96046e-09	0.004	0.02	-2.23517e-08	0.04	2.23517e-08
5.96046e-09	2.98023e-09	0.02	0.02	2.98023e-08	2.23517e-08
5.96046e-09	0.008	4.47035e-08	0.04	0.04	0.04
0.016	0.008	0.02	0.02	0.08	0.08
5.96046e-09	0.004	4.47035e-08	0.02	0.12	0.04
0.008	0.008	4.47035e-08	0.04	0.04	2.23517e-08
0.016	0.008	0.02	0.02	0.04	2.23517e-08
0.008	0.004	0.02	0.04	0.04	0.04
5.96046e-09	0.004	0.02	0.02	0.08	-0.04
0.008	0.008	0.02	0.02	2.98023e-08	2.23517e-08
-0.008	2.98023e-09	0.02	0.02	0.08	2.23517e-08
5.96046e-09	0.008	0.04	0.02	0.04	2.23517e-08
5.96046e-09	0.004	4.47035e-08	-2.23517e-08	0.04	0.08
5.96046e-09	0.004	4.47035e-08	0.02	2.98023e-08	0.04
0.008	0.004	4.47035e-08	0.02	0.08	-0.04
0.016	0.004	0.02	-2.23517e-08	0.04	0.04
5.96046e-09	2.98023e-09	0.02	0.02	0.04	0.04
0.008	2.98023e-09	0.02	0.02	0.04	0.04
0.008	2.98023e-09	0.04	0.02	0.08	0.04
-0.008	2.98023e-09	0.02	-2.23517e-08	0.04	0.04
-0.008	0.004	4.47035e-08	0.02	0.08	0.08
5.96046e-09	2.98023e-09	0.02	-2.23517e-08	0.04	0.08
0.024	0.004	4.47035e-08	-2.23517e-08	2.98023e-08	0.08
0.016	0.004	4.47035e-08	-2.23517e-08	0.04	0.04
0.008	0.004	0.02	0.02	0.08	2.23517e-08
0.008	0.004	0.02	0.02	0.08	0.04
0.016	0.004	0.02	-2.23517e-08	0.08	0.08
0.016	0.004	-0.02	0.04	0.04	0.04
5.96046e-09	0.004	4.47035e-08	0.02	0.08	0.04
5.96046e-09	0.008	0.02	-2.23517e-08	0.04	0.08
0.008	0.004	4.47035e-08	-2.23517e-08	0.04	0.04
0.008	0.004	0.02	-2.23517e-08	0.04	0.04
5.96046e-09	0.004	0.04	0.02	0.04	0.04
-0.008	0.008	0.02	0.02	2.98023e-08	2.23517e-08
0.008	0.004	0.02	-2.23517e-08	0.04	0.08
0.008	2.98023e-09	0.02	0.02	0.04	0.08
5.96046e-09	0.004	0.02	0.02	0.04	0.08
5.96046e-09	0.008	4.47035e-08	0.02	0.04	0.04
5.96046e-09	0.004	0.02	0.02	2.98023e-08	0.04
-0.008	0.008	0.04	-2.23517e-08	0.08	2.23517e-08
5.96046e-09	0.004	0.02	-2.23517e-08	0.04	0.08
5.96046e-09	-0.004	4.47035e-08	0.02	0.08	0.04
5.96046e-09	2.98023e-09	4.47035e-08	0.02	0.04	0.04
5.96046e-09	0.008	4.47035e-08	0.02	2.98023e-08	0.04
0.008	2.98023e-09	0.02	-2.23517e-08	0.04	2.23517e-08
0.008	0.004	4.47035e-08	-2.23517e-08	0.04	0.04
0.008	0.008	4.47035e-08	0.02	0.04	2.23517e-08
5.96046e-09	0.004	0.04	-2.23517e-08	0.08	0.08
0.016	2.98023e-09	4.47035e-08	-2.23517e-08	2.98023e-08	2.23517e-08
0.008	0.008	0.02	-2.23517e-08	2.98023e-08	0.04
5.96046e-09	0.004	4.47035e-08	0.02	0.08	0.04
0.008	0.008	0.02	0.02	0.08	0.08
0.008	0.004	0.02	-2.23517e-08	0.08	0.04
0.008	0.004	0.02	0.02	0.04	2.23517e-08
0.008	0.004	4.47035e-08	-2.23517e-08	2.98023e-08	0.04
5.96046e-09	0.004	4.47035e-08	-2.23517e-08	0.04	0.08
0.008	0.004	0.02	0.02	0.08	0.04
0.008	0.004	0.02	-2.23517e-08	0.04	2.23517e-08
0.008	2.98023e-09	4.47035e-08	-2.23517e-08	0.08	2.23517e-08
0.008	2.98023e-09	0.02	0.02	2.98023e-08	2.23517e-08
0.008	2.98023e-09	4.47035e-08	0.02	0.08	0.04
5.96046e-09	2.98023e-09	4.47035e-08	0.04	2.98023e-08	0.08
0.016	0.008	0.02	-2.23517e-08	0.04	0.04
0.016	0.008	4.47035e-08	-2.23517e-08	0.08	0.08
0.008	0.004	0.02	-2.23517e-08	0.04	0.04
0.008	0.004	0.02	-2.23517e-08	0.04	0.04
0.016	0.012	0.02	-2.23517e-08	0.08	0.04
5.96046e-09	0.004	4.47035e-08	-2.23517e-08	0.08	-0.04
0.008	0.004	4.47035e-08	-2.23517e-08	2.98023e-08	2.23517e-08
5.96046e-09	0.004	0.02	0.02	0.04	0.04
5.96046e-09	0.008	0.02	-2.23517e-08	0.04	0.08
0.008	2.98023e-09	4.47035e-08	0.02	2.98023e-08	0.08
0.008	2.98023e-09	0.02	-2.23517e-08	0.04	0.04
5.96046e-09	2.98023e-09	0.02	-2.23517e-08	2.98023e-08	0.08
5.96046e-09	2.98023e-09	4.47035e-08	-2.23517e-08	2.98023e-08	0.04
5.96046e-09	0.008	0.02	0.04	2.98023e-08	2.23517e-08
0.008	0.008	4.47035e-08	-2.23517e-08	-0.04	0.04
0.008	0.008	0.02	-2.23517e-08	2.98023e-08	2.23517e-08
0.008	0.008	0.02	-2.23517e-08	0.08	0.08
0.016	0.004	4.47035e-08	-2.23517e-08	0.04	0.04
5.96046e-09	0.012	0.02	0.02	0.04	2.23517e-08
5.96046e-09	2.98023e-09	0.02	0.02	2.98023e-08	0.04
5.96046e-09	0.004	4.47035e-08	-2.23517e-08	0.08	0.04
0.016	0.012	4.47035e-08	-2.23517e-08	0.08	0.04
5.96046e-09	2.98023e-09	0.02	-2.23517e-08	0.04	0.04
5.96046e-09	0.004	0.02	-2.23517e-08	2.98023e-08	2.23517e-08
5.96046e-09	0.004	0.02	0.02	2.98023e-08	2.23517e-08
0.008	0.004	0.02	-2.23517e-08	0.04	2.23517e-08
0.008	2.98023e-09	0.02	0.02	0.08	0.04
0.016	0.004	0.02	-2.23517e-08	0.04	2.23517e-08
0.008	0.004	0.02	0.02	0.12	0.04
0.008	2.98023e-09	0.02	0.02	0.04	0.04
0.016	0.004	0.02	-2.23517e-08	2.98023e-08	0.04
5.96046e-09	0.008	4.47035e-08	-2.23517e-08	-0.04	2.23517e-08
0.016	0.004	0.02	0.02	0.08	0.04
0.008	0.008	4.47035e-08	-2.23517e-08	0.08	0.04
5.96046e-09	-0.004	0.02	0.02	0.08	0.04
0.008	2.98023e-09	0.02	0.02	2.98023e-08	0.08
0.008	0.004	4.47035e-08	0.02	0.04	0.08
0.016	0.008	0.02	0.04	0.04	-0.04
0.008	0.012	0.04	0.02	2.98023e-08	0.04
5.96046e-09	0.004	0.02	0.02	0.04	0.04
0.016	2.98023e-09	0.04	-2.23517e-08	0.04	0.04
0.008	0.012	0.02	0.02	2.98023e-08	0.04
0.008	0.008	4.47035e-08	0.02	0.08	0.04
0.016	0.012	4.47035e-08	0.02	2.98023e-08	2.23517e-08
5.96046e-09	0.012	0.02	0.02	0.04	0.08
0.008	0.004	4.47035e-08	-2.23517e-08	0.04	0.04
5.96046e-09	0.004	0.02	-2.23517e-08	0.04	0.04
0.008	0.012	0.02	0.02	2.98023e-08	2.23517e-08
0.008	0.004	0.02	-2.23517e-08	0.08	0.04
5.96046e-09	0.008	0.02	0.02	0.04	0.04
5.96046e-09	0.004	0.02	0.02	0.04	0.04
0.008	0.008	0.02	0.02	0.12	0.04
0.008	2.98023e-09	0.02	0.02	0.08	0.08
5.96046e-09	0.004	0.02	0.02	0.04	0.04
0.016	2.98023e-09	4.47035e-08	-2.23517e-08	-0.04	2.23517e-08
0.008	0.008	0.02	-2.23517e-08	2.98023e-08	2.23517e-08
0.016	0.004	-0.02	0.02	0.08	0.04
0.024	2.98023e-09	0.02	0.02	0.04	0.04
0.008	0.008	4.47035e-08	-2.23517e-08	0.04	2.23517e-08
5.96046e-09	0.008	0.02	0.02	2.98023e-08	0.04
0.016	0.004	-0.02	0.02	2.98023e-08	0.08
5.96046e-09	0.004	0.02	-2.23517e-08	0.04	0.04
5.96046e-09	0.004	4.47035e-08	0.02	0.04	0.04
0.008	0.004	4.47035e-08	0.02	0.08	0.04
0.008	0.004	0.02	0.02	2.98023e-08	0.08
0.008	0.008	0.02	-2.23517e-08	2.98023e-08	2.23517e-08
0.008	0.008	0.02	0.02	-0.04	2.23517e-08
0.008	0.008	4.47035e-08	-2.23517e-08	0.04	0.04
0.008	0.004	4.47035e-08	-2.23517e-08	0.04	-0.04
5.96046e-09	0.004	4.47035e-08	-2.23517e-08	0.04	0.08
0.008	0.004	0.04	0.02	0.04	0.04
0.008	0.004	4.47035e-08	0.02	0.04	2.23517e-08
5.96046e-09	0.008	4.47035e-08	-2.23517e-08	0.04	2.23517e-08
0.016	0.004	0.02	-2.23517e-08	0.08	0.12
0.008	0.004	4.47035e-08	-2.23517e-08	-0.04	0.04
0.008	0.004	4.47035e-08	0.02	0.04	2.23517e-08
0.008	0.004	0.02	0.02	0.04	0.04
0.032	0.008	0.02	0.02	2.98023e-08	0.04
0.008	2.98023e-09	0.02	0.02	0.08	2.23517e-08
0.008	0.008	0.02	0.02	0.04	2.23517e-08
5.96046e-09	0.004	0.02	-2.23517e-08	0.04	0.08
5.96046e-09	0.008	4.47035e-08	-2.23517e-08	0.04	0.08
0.008	0.008	4.47035e-08	0.02	0.04	0.04
0.008	0.004	0.02	0.02	0.04	2.23517e-08
5.96046e-09	0.008	4.47035e-08	-2.23517e-08	0.04	0.04
0.008	0.004	4.47035e-08	-2.23517e-08	2.98023e-08	0.04
0.008	2.98023e-09	4.47035e-08	0.02	0.08	0.08
0.008	0.004	0.04	0.02	0.08	0.04
0.008	0.004	4.47035e-08	0.02	-0.04	0.04
5.96046e-09	-0.008	0.02	-2.23517e-08	2.98023e-08	0.04
5.96046e-09	0.004	0.02	-2.23517e-08	0.04	0.08
0.008	0.008	4.47035e-08	-2.23517e-08	0.08	0.04
-0.008	0.004	0.02	0.02	0.12	0.04
0.008	0.008	0.02	0.02	2.98023e-08	2.23517e-08
0.008	0.004	0.02	-2.23517e-08	-0.04	2.23517e-08
0.008	0.004	-0.02	-2.23517e-08	0.08	0.04
5.96046e-09	2.98023e-09	0.02	-2.23517e-08	2.98023e-08	0.08
5.96046e-09	0.004	0.02	0.02	0.04	2.23517e-08
0.008	2.98023e-09	0.02	0.02	0.04	0.08
0.008	2.98023e-09	0.02	-2.23517e-08	0.08	0.04
5.96046e-09	2.98023e-09	0.02	-2.23517e-08	0.04	0.08
-0.008	0.012	0.02	0.02	0.04	0.04
0.008	0.008	0.02	-2.23517e-08	2.98023e-08	0.08
0.008	0.004	0.02	0.02	0.08	0.04
0.008	2.98023e-09	4.47035e-08	0.02	2.98023e-08	0.04
0.008	0.004	0.04	0.02	0.04	0.04
-0.008	2.98023e-09	0.02	-2.23517e-08	2.98023e-08	0.04
5.96046e-09	2.98023e-09	0.02	0.02	2.98023e-08	0.04
5.96046e-09	0.008	0.02	0.02	0.08	0.04
5.96046e-09	-0.008	4.47035e-08	0.02	0.04	0.08
0.008	0.004	0.02	0.02	2.98023e-08	0.04
0.008	2.98023e-09	0.02	0.02	0.04	0.04
5.96046e-09	0.004	0.02	0.02	0.04	0.08
5.96046e-09	0.008	4.47035e-08	0.02	-0.04	0.04
5.96046e-09	0.008	4.47035e-08	0.02	2.98023e-08	2.23517e-08
5.96046e-09	0.008	0.02	0.04	2.98023e-08	2.23517e-08
0.008	0.004	0.02	-2.23517e-08	0.04	0.04
0.008	0.004	0.02	0.02	-0.04	0.08
5.96046e-09	0.004	0.02	-2.23517e-08	0.08	0.04
0.008	0.004	0.02	-2.23517e-08	-0.04	2.23517e-08
0.008	0.004	0.02	-2.23517e-08	0.08	0.04
5.96046e-09	0.004	0.02	0.02	2.98023e-08	-0.04
5.96046e-09	0.008	0.02	-2.23517e-08	0.08	0.04
5.96046e-09	0.008	0.02	0.02	2.98023e-08	0.04
5.96046e-09	0.004	4.47035e-08	0.02	0.04	0.04
0.008	2.98023e-09	4.47035e-08	-2.23517e-08	0.08	0.08
0.008	0.004	0.02	0.02	0.04	0.08
0.016	2.98023e-09	4.47035e-08	0.02	0.04	0.04
0.008	2.98023e-09	0.04	0.02	0.04	0.04
0.008	0.004	0.02	-2.23517e-08	0.04	2.23517e-08
0.008	0.004	0.02	0.02	0.12	0.04
5.96046e-09	0.008	0.04	0.02	0.08	0.04
0.008	2.98023e-09	0.02	0.02	2.98023e-08	0.04
5.96046e-09	0.008	0.02	-2.23517e-08	2.98023e-08	0.04
0.008	0.008	0.02	-2.23517e-08	0.08	0.04
5.96046e-09	0.004	0.02	0.02	0.04	0.04
0.008	0.004	0.02	0.02	2.98023e-08	0.04
0.024	2.98023e-09	4.47035e-08	0.02	0.08	0.08
0.008	2.98023e-09	4.47035e-08	0.02	0.08	0.04
0.008	2.98023e-09	0.02	-2.23517e-08	0.04	0.04
0.008	0.004	-0.02	0.02	0.04	0.08
0.008	0.004	0.02	0.02	0.08	0.04
5.96046e-09	0.016	4.47035e-08	-2.23517e-08	0.04	0.04
5.96046e-09	0.008	0.02	-2.23517e-08	2.98023e-08	0.08
5.96046e-09	-0.012	4.47035e-08	0.02	-0.04	0.04
0.016	2.98023e-09	0.02	0.02	2.98023e-08	2.23517e-08
0.008	0.008	4.47035e-08	0.02	0.08	0.08
0.008	0.004	4.47035e-08	0.02	0.04	0.12
0.008	2.98023e-09	4.47035e-08	0.02	0.04	-0.04
0.008	2.98023e-09	4.47035e-08	-2.23517e-08	0.08	0.08
0.008	2.98023e-09	4.47035e-08	0.02	0.08	0.04
5.96046e-09	0.004	4.47035e-08	0.02	0.04	2.23517e-08
0.008	0.004	0.02	-2.23517e-08	0.04	0.04
-0.008	0.004	0.02	0.02	2.98023e-08	0.04
5.96046e-09	0.004	4.47035e-08	0.02	0.08	0.08
-0.008	0.004	0.02	0.02	0.04	0.04
0.016	0.004	0.02	-2.23517e-08	0.08	0.04
0.008	2.98023e-09	4.47035e-08	0.02	0.04	0.04
0.008	0.008	0.02	0.02	2.98023e-08	0.04
0.008	2.98023e-09	4.47035e-08	0.02	2.98023e-08	0.04
0.008	0.008	4.47035e-08	0.02	0.08	0.08
5.96046e-09	0.004	0.02	-2.23517e-08	0.04	2.23517e-08
0.008	2.98023e-09	0.04	0.02	0.04	0.04
5.96046e-09	2.98023e-09	4.47035e-08	0.02	0.08	0.04
0.008	0.004	0.02	0.02	0.04	0.04
0.016	0.008	0.02	0.02	0.04	-0.04
5.96046e-09	0.008	0.02	-2.23517e-08	2.98023e-08	2.23517e-08
0.008	0.004	4.47035e-08	0.02	0.04	0.04
5.96046e-09	0.004	4.47035e-08	-2.23517e-08	2.98023e-08	0.04
0.016	0.004	4.47035e-08	0.02	2.98023e-08	0.04
5.96046e-09	0.008	0.02	0.02	0.04	0.04
0.008	0.004	0.02	0.02	0.08	0.04
5.96046e-09	2.98023e-09	0.02	0.02	2.98023e-08	0.04
0.008	0.004	4.47035e-08	0.02	2.98023e-08	0.04
0.008	2.98023e-09	0.02	0.04	0.04	2.23517e-08
0.016	2.98023e-09	0.02	0.02	0.04	0.08
0.008	2.98023e-09	0.02	0.02	0.04	0.04
5.96046e-09	0.004	4.47035e-08	0.02	0.08	-0.04
0.008	2.98023e-09	0.02	-2.23517e-08	2.98023e-08	0.04
0.016	0.012	4.47035e-08	0.02	0.08	0.04
0.008	0.004	0.02	-2.23517e-08	0.12	0.04
0.008	0.004	4.47035e-08	0.02	0.04	0.04
5.96046e-09	0.004	0.02	0.02	0.04	0.04
5.96046e-09	0.004	0.02	-2.23517e-08	0.04	0.04
5.96046e-09	0.004	0.02	-2.23517e-08	0.04	0.04
0.016	2.98023e-09	0.04	-2.23517e-08	0.04	2.23517e-08
0.008	2.98023e-09	0.02	0.04	0.04	0.04
5.96046e-09	2.98023e-09	0.02	-2.23517e-08	0.04	0.04
0.008	0.004	0.02	-2.23517e-08	0.04	2.23517e-08
0.016	2.98023e-09	4.47035e-08	-2.23517e-08	0.04	0.04
5.96046e-09	2.98023e-09	0.02	0.02	0.08	0.04
0.008	2.98023e-09	0.02	0.02	0.04	0.04
0.008	0.008	0.02	-2.23517e-08	0.04	0.04
5.96046e-09	0.004	0.02	0.02	0.04	0.04
0.008	0.008	0.02	0.02	0.04	0.04
0.016	0.004	4.47035e-08	-2.23517e-08	0.04	0.04
0.008	0.004	0.02	0.02	0.04	0.04
5.96046e-09	-0.008	-0.02	0.02	0.08	0.04
5.96046e-09	0.004	0.02	-2.23517e-08	2.98023e-08	0.08
0.008	-0.004	4.47035e-08	-2.23517e-08	0.08	0.04
0.024	2.98023e-09	4.47035e-08	-2.23517e-08	0.08	0.04
0.024	0.004	4.47035e-08	0.02	0.08	2.23517e-08
5.96046e-09	2.98023e-09	0.02	-2.23517e-08	2.98023e-08	0.08
0.008	0.008	0.02	-2.23517e-08	0.04	2.23517e-08
5.96046e-09	0.004	0.02	-2.23517e-08	0.08	0.08
0.008	0.008	4.47035e-08	-2.23517e-08	0.04	0.08
0.008	0.004	4.47035e-08	0.02	0.04	2.23517e-08
0.008	0.004	0.02	-2.23517e-08	2.98023e-08	2.23517e-08
0.024	2.98023e-09	0.02	0.02	0.04	2.23517e-08
0.008	2.98023e-09	0.02	-2.23517e-08	0.04	2.23517e-08
0.016	0.008	0.02	0.02	0.04	0.04
0.008	0.004	4.47035e-08	0.02	0.08	2.23517e-08
5.96046e-09	2.98023e-09	4.47035e-08	0.02	0.08	2.23517e-08
5.96046e-09	0.004	0.02	-2.23517e-08	2.98023e-08	0.04
5.96046e-09	0.008	0.02	-2.23517e-08	0.04	2.23517e-08
0.008	0.004	4.47035e-08	0.04	0.08	0.04
5.96046e-09	2.98023e-09	0.02	0.02	0.04	2.23517e-08
5.96046e-09	0.004	0.02	0.02	0.04	0.04
5.96046e-09	0.012	4.47035e-08	0.02	0.04	0.04
0.008	0.008	0.02	-2.23517e-08	0.08	0.08
5.96046e-09	0.004	0.02	0.02	2.98023e-08	0.08
0.016	0.004	0.02	0.02	0.08	0.04
0.008	0.004	0.02	-2.23517e-08	0.08	2.23517e-08
0.008	0.004	4.47035e-08	-2.23517e-08	0.08	0.04
0.008	0.004	0.02	0.02	0.04	0.04
0.008	0.004	4.47035e-08	0.02	0.04	-0.04
5.96046e-09	0.004	0.02	-2.23517e-08	0.08	0.08
0.008	2.98023e-09	4.47035e-08	-2.23517e-08	0.04	0.04
0.016	0.004	4.47035e-08	0.02	0.04	0.08
5.96046e-09	0.004	4.47035e-08	0.02	2.98023e-08	0.08
0.008	0.004	0.02	0.02	0.04	0.04
5.96046e-09	0.004	0.02	-2.23517e-08	0.04	0.08
0.008	0.004	0.02	0.02	0.08	0.08
0.016	0.004	4.47035e-08	0.02	0.04	0.04
5.96046e-09	2.98023e-09	0.02	0.02	0.04	0.08
0.016	2.98023e-09	4.47035e-08	-2.23517e-08	0.04	2.23517e-08
5.96046e-09	0.012	4.47035e-08	-2.23517e-08	2.98023e-08	0.04
5.96046e-09	0.008	0.04	0.02	2.98023e-08	0.04
0.008	0.004	0.02	0.02	0.04	0.04
5.96046e-09	0.004	0.02	0.02	2.98023e-08	0.04
0.016	2.98023e-09	4.47035e-08	0.02	0.04	0.04
5.96046e-09	0.008	0.02	0.02	2.98023e-08	2.23517e-08
0.008	2.98023e-09	0.02	-2.23517e-08	2.98023e-08	0.04
0.008	0.004	0.02	0.02	0.04	0.08
0.008	0.008	0.02	-2.23517e-08	0.04	0.04
0.024	0.008	4.47035e-08	0.02	0.04	2.23517e-08
5.96046e-09	0.008	0.02	-2.23517e-08	2.98023e-08	0.04
5.96046e-09	0.008	4.47035e-08	0.02	0.08	0.04
5.96046e-09	0.004	0.02	0.02	2.98023e-08	0.08
5.96046e-09	0.004	0.02	0.02	2.98023e-08	0.04
0.016	0.008	0.04	0.02	0.04	2.23517e-08
5.96046e-09	0.008	4.47035e-08	0.02	0.04	0.04
0.008	0.004	0.02	-2.23517e-08	0.04	0.04
5.96046e-09	0.004	4.47035e-08	0.02	0.08	0.04
5.96046e-09	-0.004	0.02	0.02	0.08	0.04
0.008	2.98023e-09	0.02	0.02	2.98023e-08	0.04
-0.008	0.012	0.02	0.02	2.98023e-08	2.23517e-08
0.008	0.004	0.02	0.02	2.98023e-08	0.04
0.016	0.004	4.47035e-08	0.02	2.98023e-08	2.23517e-08
5.96046e-09	0.008	0.02	-2.23517e-08	2.98023e-08	0.04
0.008	0.004	0.02	0.02	2.98023e-08	0.04
0.008	0.004	4.47035e-08	-2.23517e-08	2.98023e-08	0.08
5.96046e-09	0.004	0.02	0.02	2.98023e-08	2.23517e-08
0.008	0.004	0.02	0.02	0.04	2.23517e-08
5.96046e-09	0.004	0.02	-2.23517e-08	2.98023e-08	0.04
0.008	0.008	0.04	0.02	0.04	2.23517e-08
0.008	0.008	4.47035e-08	-2.23517e-08	0.04	0.04
0.008	0.008	4.47035e-08	0.02	0.08	0.04
5.96046e-09	0.008	0.04	0.02	0.04	0.04
0.008	0.008	4.47035e-08	-2.23517e-08	0.08	0.04
0.008	0.008	0.02	0.02	2.98023e-08	0.04
0.016	0.004	0.02	-2.23517e-08	0.04	0.04
0.008	0.004	0.04	-2.23517e-08	0.04	0.04
0.008	0.004	0.02	-2.23517e-08	0.08	2.23517e-08
0.016	0.004	4.47035e-08	0.02	0.04	0.04
0.008	0.008	4.47035e-08	0.02	0.04	0.04
0.008	0.012	4.47035e-08	0.02	0.04	0.04
5.96046e-09	0.012	4.47035e-08	0.04	0.04	2.23517e-08
5.96046e-09	0.008	0.02	0.02	0.04	0.04
0.008	0.008	0.02	-2.23517e-08	0.04	0.04
0.008	0.004	0.02	-2.23517e-08	2.98023e-08	2.23517e-08
0.008	0.008	0.02	-2.23517e-08	0.04	0.08
0.008	2.98023e-09	4.47035e-08	0.02	0.08	0.04
0.008	0.004	4.47035e-08	0.02	2.98023e-08	0.04
5.96046e-09	0.008	4.47035e-08	0.02	0.04	0.12
0.016	0.008	0.02	0.04	2.98023e-08	0.08
5.96046e-09	0.016	0.02	-2.23517e-08	0.08	-0.04
0.008	0.008	0.02	-2.23517e-08	0.04	0.08
0.008	0.008	0.04	0.02	2.98023e-08	0.08
0.008	0.008	0.02	0.02	2.98023e-08	0.08
5.96046e-09	0.004	0.02	-2.23517e-08	0.08	2.23517e-08
0.008	0.004	4.47035e-08	0.04	0.04	0.04
5.96046e-09	0.008	0.02	0.02	0.04	0.08
0.008	0.004	0.02	0.02	0.08	0.08
0.008	0.004	4.47035e-08	0.02	0.04	0.04
5.96046e-09	0.008	4.47035e-08	0.02	0.08	2.23517e-08
5.96046e-09	0.004	0.02	-2.23517e-08	0.04	0.08
5.96046e-09	0.004	0.02	0.02	2.98023e-08	0.08
0.016	0.004	0.04	-2.23517e-08	0.08	0.04
0.008	0.008	0.02	0.02	2.98023e-08	2.23517e-08
0.016	0.004	0.02	0.02	2.98023e-08	0.08
5.96046e-09	2.98023e-09	0.02	-0.02	0.04	2.23517e-08
5.96046e-09	0.004	0.02	0.02	2.98023e-08	2.23517e-08
0.016	0.004	0.02	0.02	0.04	0.04
0.016	0.008	4.47035e-08	0.02	2.98023e-08	0.08
5.96046e-09	0.008	0.02	0.02	2.98023e-08	0.04
0.008	0.004	0.02	0.02	0.08	0.04
0.008	2.98023e-09	0.02	-2.23517e-08	0.04	0.08
0.008	0.004	4.47035e-08	-2.23517e-08	0.04	0.04
0.008	0.008	4.47035e-08	0.04	0.08	2.23517e-08
5.96046e-09	0.004	4.47035e-08	0.02	0.08	0.08
0.008	2.98023e-09	0.04	0.02	2.98023e-08	0.08
-0.008	0.012	4.47035e-08	0.02	0.04	0.04
0.008	2.98023e-09	0.02	-2.23517e-08	2.98023e-08	0.04
0.008	0.004	4.47035e-08	0.04	2.98023e-08	2.23517e-08
0.008	2.98023e-09	0.02	-2.23517e-08	0.04	2.23517e-08
0.008	0.004	0.02	0.02	2.98023e-08	0.04
0.008	0.008	0.02	0.02	2.98023e-08	0.04
0.008	-0.008	4.47035e-08	-2.23517e-08	0.04	0.04
5.96046e-09	0.004	4.47035e-08	0.02	2.98023e-08	0.04
5.96046e-09	0.004	4.47035e-08	0.02	0.04	0.04
5.96046e-09	2.98023e-09	0.02	-2.23517e-08	2.98023e-08	0.04
5.96046e-09	0.004	4.47035e-08	0.02	2.98023e-08	0.04
0.008	0.004	4.47035e-08	-2.23517e-08	0.04	0.08
5.96046e-09	0.008	0.02	-2.23517e-08	0.08	0.04
0.008	0.004	4.47035e-08	0.02	0.04	0.04
5.96046e-09	2.98023e-09	0.02	-2.23517e-08	0.04	2.23517e-08
0.016	0.008	4.47035e-08	-2.23517e-08	-0.04	2.23517e-08
5.96046e-09	2.98023e-09	0.04	0.02	-0.04	2.23517e-08
5.96046e-09	0.008	4.47035e-08	0.02	0.04	0.04
0.008	2.98023e-09	0.02	0.02	2.98023e-08	0.08
0.008	0.004	0.02	-2.23517e-08	0.04	0.04
0.008	0.008	0.02	0.02	0.04	2.23517e-08
0.008	0.008	0.02	0.02	2.98023e-08	2.23517e-08
0.008	0.012	4.47035e-08	0.02	0.04	2.23517e-08
0.008	0.008	4.47035e-08	-2.23517e-08	0.08	2.23517e-08
5.96046e-09	0.012	0.02	-2.23517e-08	-0.04	2.23517e-08
0.016	0.004	0.02	-2.23517e-08	2.98023e-08	0.04
0.008	0.008	0.02	-2.23517e-08	0.04	0.08
0.016	0.008	4.47035e-08	0.02	0.04	0.04
0.016	0.008	4.47035e-08	0.02	0.04	0.04
0.008	0.004	0.02	0.02	0.08	0.04
0.008	0.008	0.02	0.02	0.04	0.08
0.016	0.008	0.02	-2.23517e-08	0.12	2.23517e-08
0.008	0.004	0.02	-2.23517e-08	0.08	0.08
0.008	2.98023e-09	0.02	-2.23517e-08	0.08	0.08
5.96046e-09	0.004	0.02	-2.23517e-08	0.08	0.04
5.96046e-09	0.004	-0.02	0.02	2.98023e-08	0.04
0.008	0.004	4.47035e-08	0.02	0.04	0.08
5.96046e-09	0.004	0.02	-2.23517e-08	0.08	2.23517e-08
5.96046e-09	2.98023e-09	4.47035e-08	0.02	0.04	2.23517e-08
5.96046e-09	2.98023e-09	0.02	0.04	0.04	2.23517e-08
0.008	0.004	0.02	0.02	2.98023e-08	0.04
5.96046e-09	0.004	4.47035e-08	-2.23517e-08	0.04	2.23517e-08
0.008	0.004	0.02	-2.23517e-08	0.08	0.04
0.008	0.004	4.47035e-08	0.02	0.04	0.04
5.96046e-09	0.004	0.02	0.02	0.08	0.08
5.96046e-09	0.004	0.02	-2.23517e-08	0.04	0.04
0.008	0.004	4.47035e-08	0.02	0.08	2.23517e-08
0.008	0.004	0.02	0.02	0.04	0.04
5.96046e-09	2.98023e-09	-0.02	0.02	2.98023e-08	0.04
5.96046e-09	0.004	4.47035e-08	-2.23517e-08	0.04	2.23517e-08
0.008	-0.004	4.47035e-08	0.04	0.08	0.08
0.008	0.004	0.02	-2.23517e-08	0.04	0.04
5.96046e-09	0.012	4.47035e-08	0.02	0.04	2.23517e-08
0.008	2.98023e-09	0.02	0.02	2.98023e-08	0.04
5.96046e-09	0.004	0.02	0.02	2.98023e-08	0.04
0.016	0.016	0.02	-0.02	0.08	0.04
5.96046e-09	0.004	4.47035e-08	0.04	0.04	2.23517e-08
5.96046e-09	0.004	0.02	-2.23517e-08	0.08	0.04
0.016	2.98023e-09	4.47035e-08	0.04	0.04	0.04
0.008	-0.004	4.47035e-08	0.02	2.98023e-08	0.04
5.96046e-09	2.98023e-09	0.02	-2.23517e-08	0.04	0.08
5.96046e-09	0.004	4.47035e-08	0.04	0.04	2.23517e-08
0.008	0.004	0.02	-2.23517e-08	2.98023e-08	0.04
0.008	2.98023e-09	0.02	-2.23517e-08	0.04	0.04
0.008	0.008	4.47035e-08	0.02	0.04	0.04
5.96046e-09	2.98023e-09	4.47035e-08	-2.23517e-08	0.04	0.08
5.96046e-09	-0.004	0.02	0.04	2.98023e-08	0.08
5.96046e-09	0.004	0.02	-2.23517e-08	-0.04	0.08
0.016	2.98023e-09	4.47035e-08	-2.23517e-08	2.98023e-08	0.04
5.96046e-09	2.98023e-09	4.47035e-08	0.02	2.98023e-08	2.23517e-08
-0.008	0.004	4.47035e-08	0.02	0.04	0.04
-0.008	0.008	4.47035e-08	-2.23517e-08	0.04	0.04
0.016	2.98023e-09	0.02	-2.23517e-08	0.08	0.08
5.96046e-09	0.008	0.02	-0.02	0.04	0.04
0.024	2.98023e-09	0.04	-2.23517e-08	0.04	0.04
0.008	0.008	0.02	0.04	0.12	0.04
5.96046e-09	2.98023e-09	4.47035e-08	0.02	0.04	0.04
0.016	2.98023e-09	0.02	0.02	0.04	2.23517e-08
0.016	0.008	0.04	-2.23517e-08	0.04	0.04
0.008	0.008	0.02	-2.23517e-08	2.98023e-08	0.04
0.008	0.008	4.47035e-08	0.02	0.04	0.08
0.016	0.008	4.47035e-08	0.02	0.04	0.04
0.016	0.004	0.02	-2.23517e-08	2.98023e-08	0.04
5.96046e-09	0.004	0.02	0.02	0.04	0.04
0.008	0.008	0.02	-2.23517e-08	0.04	0.04
0.016	0.004	4.47035e-08	-2.23517e-08	0.08	2.23517e-08
0.008	0.012	4.47035e-08	-2.23517e-08	0.04	0.08
0.008	0.004	0.02	0.02	-0.04	2.23517e-08
5.96046e-09	0.004	4.47035e-08	-0.02	0.04	0.04
0.008	-0.004	4.47035e-08	0.02	0.04	2.23517e-08
0.008	0.004	0.02	-2.23517e-08	0.04	0.04
5.96046e-09	0.008	0.02	-2.23517e-08	0.04	2.23517e-08
0.008	0.004	0.02	0.02	0.04	0.04
5.96046e-09	0.004	4.47035e-08	-2.23517e-08	0.04	0.04
5.96046e-09	0.008	0.02	-2.23517e-08	0.08	0.04
0.016	0.004	0.02	-2.23517e-08	0.04	0.04
0.016	0.012	0.02	0.02	2.98023e-08	0.04
0.008	0.004	0.02	0.04	2.98023e-08	0.04
5.96046e-09	2.98023e-09	4.47035e-08	0.02	2.98023e-08	0.08
5.96046e-09	2.98023e-09	0.02	-2.23517e-08	0.04	0.04
0.016	0.004	0.02	-2.23517e-08	2.98023e-08	2.23517e-08
0.008	0.004	0.02	0.04	0.04	0.04
0.008	0.004	0.02	0.02	0.08	0.04
0.016	0.004	0.02	0.02	2.98023e-08	0.04
5.96046e-09	0.004	0.02	0.02	0.04	0.04
0.008	0.004	4.47035e-08	-2.23517e-08	0.08	0.04
0.008	0.004	4.47035e-08	-2.23517e-08	0.04	0.04
5.96046e-09	0.016	0.02	0.04	0.04	0.04
5.96046e-09	0.004	0.02	0.04	0.04	2.23517e-08
0.008	0.004	0.02	0.04	0.04	2.23517e-08
0.008	0.004	0.02	0.02	2.98023e-08	0.04
0.008	0.004	0.02	0.02	0.04	2.23517e-08
0.008	2.98023e-09	0.02	0.02	2.98023e-08	0.04
0.008	0.004	0.02	-2.23517e-08	0.04	2.23517e-08
0.008	0.004	4.47035e-08	-2.23517e-08	2.98023e-08	0.04
5.96046e-09	0.004	4.47035e-08	-2.23517e-08	2.98023e-08	0.08
5.96046e-09	0.004	4.47035e-08	0.02	2.98023e-08	0.08
0.008	0.004	0.02	0.02	2.98023e-08	2.23517e-08
0.016	2.98023e-09	4.47035e-08	0.04	0.04	0.04
0.008	-0.004	0.02	-2.23517e-08	0.04	2.23517e-08
5.96046e-09	2.98023e-09	0.02	0.02	0.04	0.08
0.008	0.004	4.47035e-08	0.04	0.04	0.08
0.008	0.008	4.47035e-08	-2.23517e-08	0.04	0.04
0.008	0.004	4.47035e-08	-2.23517e-08	0.04	0.08
0.008	0.008	0.02	-2.23517e-08	0.04	0.04
5.96046e-09	0.004	0.02	0.02	0.04	2.23517e-08
0.008	0.004	0.02	-0.02	0.04	0.08
0.016	0.004	4.47035e-08	0.02	0.04	0.04
0.008	0.004	4.47035e-08	0.02	2.98023e-08	0.04
5.96046e-09	0.008	0.02	-2.23517e-08	2.98023e-08	0.04
0.008	0.008	0.02	0.02	0.04	2.23517e-08
5.96046e-09	0.008	4.47035e-08	0.02	2.98023e-08	0.04
0.008	0.008	4.47035e-08	-2.23517e-08	2.98023e-08	0.08
5.96046e-09	0.008	4.47035e-08	-2.23517e-08	0.04	2.23517e-08
5.96046e-09	0.008	4.47035e-08	0.02	0.08	0.04
0.008	0.004	4.47035e-08	0.02	2.98023e-08	2.23517e-08
0.008	0.004	0.02	0.02	2.98023e-08	0.04
5.96046e-09	0.004	0.02	0.02	0.08	0.04
0.008	0.008	0.02	0.02	0.08	0.04
0.016	0.008	0.02	-2.23517e-08	-0.04	0.04
0.008	0.016	0.02	-2.23517e-08	0.04	2.23517e-08
0.016	0.008	0.02	-2.23517e-08	0.04	0.04
0.008	0.008	4.47035e-08	0.02	2.98023e-08	2.23517e-08
5.96046e-09	0.008	0.02	-2.23517e-08	0.08	0.08
0.008	0.008	0.04	-2.23517e-08	0.08	0.04
0.008	0.004	0.02	-2.23517e-08	0.04	0.08
0.008	0.004	4.47035e-08	-2.23517e-08	2.98023e-08	0.04
0.016	0.004	4.47035e-08	0.02	0.04	0.08
0.008	0.008	0.02	0.02	0.04	0.04
0.024	0.004	4.47035e-08	-2.23517e-08	2.98023e-08	0.04
-0.008	2.98023e-09	4.47035e-08	0.02	2.98023e-08	0.04
0.008	0.008	0.02	0.04	0.08	2.23517e-08
5.96046e-09	0.008	-0.02	-2.23517e-08	0.08	2.23517e-08
0.008	0.004	0.02	0.02	0.12	0.04
0.008	2.98023e-09	0.02	-0.02	0.04	0.04
0.008	0.008	0.02	0.02	0.12	0.04
0.008	0.008	4.47035e-08	-2.23517e-08	2.98023e-08	2.23517e-08
0.008	2.98023e-09	0.02	-2.23517e-08	0.08	0.04
0.008	0.004	4.47035e-08	0.02	0.04	0.04
0.016	0.004	4.47035e-08	-0.02	0.04	0.08
5.96046e-09	2.98023e-09	0.02	-0.02	0.08	0.04
0.016	0.004	0.02	0.02	2.98023e-08	0.08
5.96046e-09	0.02	0.02	-2.23517e-08	0.04	0.04
0.008	0.008	0.02	0.04	-0.04	0.04
0.008	0.004	0.02	0.04	0.04	0.04
0.008	0.008	4.47035e-08	0.02	0.04	0.08
0.016	0.008	4.47035e-08	0.02	0.08	2.23517e-08
0.016	0.004	0.02	0.02	0.04	2.23517e-08
5.96046e-09	2.98023e-09	4.47035e-08	-2.23517e-08	2.98023e-08	0.04
0.008	0.008	-0.02	-0.02	2.98023e-08	2.23517e-08
0.008	0.008	4.47035e-08	0.02	0.04	0.04
5.96046e-09	0.008	4.47035e-08	0.02	0.04	2.23517e-08
5.96046e-09	0.008	4.47035e-08	0.02	0.04	0.08
0.008	0.008	4.47035e-08	-2.23517e-08	0.04	0.04
0.008	0.008	4.47035e-08	0.02	0.08	0.04
0.008	0.008	4.47035e-08	-2.23517e-08	2.98023e-08	0.04
5.96046e-09	2.98023e-09	0.04	-0.02	0.08	0.12
-0.008	0.008	0.02	0.02	0.04	0.04
-0.008	0.004	0.02	-2.23517e-08	0.08	0.04
0.008	0.012	0.02	-2.23517e-08	0.08	0.04
5.96046e-09	0.008	4.47035e-08	0.02	0.04	0.04
0.008	0.012	0.02	0.02	0.04	0.04
0.016	0.004	0.02	0.02	-0.04	0.08
0.032	2.98023e-09	4.47035e-08	0.02	2.98023e-08	2.23517e-08
0.008	0.004	0.02	0.02	0.04	0.04
5.96046e-09	0.008	0.02	0.02	2.98023e-08	0.04
5.96046e-09	0.004	0.02	-2.23517e-08	0.04	0.04
0.008	0.004	4.47035e-08	0.02	0.04	0.04
5.96046e-09	2.98023e-09	0.02	-2.23517e-08	0.04	0.12
5.96046e-09	0.004	0.02	-2.23517e-08	0.04	0.08
5.96046e-09	0.008	0.02	0.02	0.04	0.04
5.96046e-09	0.004	0.02	0.02	2.98023e-08	0.08
5.96046e-09	2.98023e-09	0.02	0.02	2.98023e-08	0.04
5.96046e-09	0.004	0.02	0.02	2.98023e-08	0.04
5.96046e-09	0.008	4.47035e-08	0.02	2.98023e-08	0.04
5.96046e-09	0.008	4.47035e-08	-2.23517e-08	0.04	2.23517e-08
5.96046e-09	0.004	0.02	-2.23517e-08	0.04	0.04
0.016	0.004	0.04	0.02	0.04	2.23517e-08
0.008	-0.004	0.02	-0.02	0.08	0.08
5.96046e-09	0.008	0.02	0.02	2.98023e-08	0.04
0.016	2.98023e-09	0.02	-0.02	2.98023e-08	2.23517e-08
0.008	0.012	0.02	-2.23517e-08	0.04	0.04
5.96046e-09	0.008	0.02	-2.23517e-08	2.98023e-08	0.08
0.008	0.008	4.47035e-08	0.02	2.98023e-08	0.08
0.008	2.98023e-09	0.04	0.02	2.98023e-08	0.04
5.96046e-09	0.008	4.47035e-08	0.02	0.04	0.04
0.008	0.004	4.47035e-08	-2.23517e-08	0.04	-0.04
0.008	0.004	0.02	-2.23517e-08	0.04	0.04
5.96046e-09	0.004	0.02	0.02	2.98023e-08	0.04
5.96046e-09	0.004	4.47035e-08	-2.23517e-08	0.04	0.04
-0.008	2.98023e-09	4.47035e-08	-2.23517e-08	0.08	0.04
5.96046e-09	0.008	0.04	0.02	2.98023e-08	0.04
0.016	0.004	0.02	-2.23517e-08	2.98023e-08	-0.04
5.96046e-09	0.012	0.02	-2.23517e-08	0.04	2.23517e-08
0.008	0.004	0.02	-2.23517e-08	-0.04	2.23517e-08
0.008	0.004	0.02	0.02	0.08	2.23517e-08
0.008	2.98023e-09	0.02	-2.23517e-08	0.04	2.23517e-08
0.008	0.02	0.02	-2.23517e-08	0.12	0.04
5.96046e-09	0.008	4.47035e-08	0.02	2.98023e-08	0.08
0.008	0.004	0.02	0.02	2.98023e-08	0.08
5.96046e-09	0.004	0.02	0.02	0.08	0.04
0.008	0.004	0.02	-2.23517e-08	0.04	0.08
0.008	0.004	0.04	0.02	2.98023e-08	2.23517e-08
5.96046e-09	0.004	4.47035e-08	0.02	0.08	0.04
5.96046e-09	0.008	0.02	-2.23517e-08	0.08	2.23517e-08
0.008	0.004	0.02	0.02	0.04	0.04
5.96046e-09	0.008	4.47035e-08	0.02	0.04	2.23517e-08
0.008	2.98023e-09	0.02	0.02	0.08	0.04
5.96046e-09	0.008	4.47035e-08	-2.23517e-08	2.98023e-08	0.04
0.008	2.98023e-09	0.02	0.02	2.98023e-08	-0.04
5.96046e-09	0.004	4.47035e-08	0.02	0.12	0.04
5.96046e-09	0.012	4.47035e-08	0.04	0.08	0.04
5.96046e-09	0.004	0.02	0.02	0.08	2.23517e-08
0.008	0.004	0.02	-2.23517e-08	2.98023e-08	0.04
0.008	0.004	0.02	0.02	0.04	0.04
5.96046e-09	0.004	0.02	0.04	2.98023e-08	0.04
0.008	0.004	0.02	-2.23517e-08	2.98023e-08	0.04
0.008	0.008	0.02	0.02	0.04	0.08
5.96046e-09	0.004	4.47035e-08	-2.23517e-08	0.08	2.23517e-08
0.008	0.008	4.47035e-08	0.02	0.08	0.04
5.96046e-09	2.98023e-09	0.02	-2.23517e-08	0.04	0.04
0.008	0.004	0.02	-2.23517e-08	0.04	0.04
0.008	2.98023e-09	0.02	-2.23517e-08	0.04	0.04
0.008	0.004	0.02	-2.23517e-08	2.98023e-08	0.04
0.016	0.004	0.02	-2.23517e-08	0.08	2.23517e-08
0.008	0.004	0.04	-0.02	2.98023e-08	2.23517e-08
0.008	2.98023e-09	4.47035e-08	0.04	2.98023e-08	0.04
5.96046e-09	0.004	0.02	-2.23517e-08	2.98023e-08	0.04
0.016	0.004	0.02	-2.23517e-08	2.98023e-08	0.08
0.016	0.004	0.02	-2.23517e-08	0.12	0.04
0.008	2.98023e-09	0.04	-0.02	2.98023e-08	0.04
0.008	0.004	0.02	-2.23517e-08	2.98023e-08	0.04
0.008	0.004	4.47035e-08	0.02	2.98023e-08	0.04
5.96046e-09	0.008	4.47035e-08	0.02	0.04	0.04
0.008	2.98023e-09	4.47035e-08	0.02	0.08	0.04
0.008	2.98023e-09	0.02	-2.23517e-08	0.04	0.04
5.96046e-09	0.004	0.04	-2.23517e-08	0.04	0.04
0.008	0.004	4.47035e-08	-2.23517e-08	0.04	0.08
5.96046e-09	0.004	4.47035e-08	0.02	2.98023e-08	-0.04
0.008	2.98023e-09	4.47035e-08	0.04	2.98023e-08	2.23517e-08
0.008	0.004	0.02	0.04	2.98023e-08	0.04
0.008	2.98023e-09	0.02	0.02	0.04	0.04
0.008	0.004	0.04	0.02	2.98023e-08	0.04
5.96046e-09	0.004	4.47035e-08	0.02	0.04	2.23517e-08
5.96046e-09	2.98023e-09	0.02	0.02	2.98023e-08	0.04
0.016	2.98023e-09	0.02	0.02	0.04	0.04
-0.008	0.004	0.02	-2.23517e-08	0.04	0.08
5.96046e-09	0.004	4.47035e-08	0.04	0.08	0.04
0.016	0.008	0.02	-2.23517e-08	0.04	2.23517e-08
0.008	0.012	0.02	-2.23517e-08	0.04	0.04
0.016	0.008	0.02	-2.23517e-08	2.98023e-08	0.04
0.008	2.98023e-09	0.02	-2.23517e-08	0.04	2.23517e-08
0.008	0.016	4.47035e-08	-2.23517e-08	0.04	0.04
5.96046e-09	0.012	4.47035e-08	0.02	0.04	0.08
5.96046e-09	2.98023e-09	0.02	0.02	0.04	-0.04
0.008	2.98023e-09	4.47035e-08	0.02	0.08	2.23517e-08
0.016	0.008	4.47035e-08	0.02	0.04	0.04
[truncated: 48,001 more rows]

## Sheet: Fig. 3e
Unrectified output voltages														Rectified output voltages														Inset
Elements	0 Vpp	10 Vpp	20 Vpp	30 Vpp	40 Vpp	50 Vpp	60 Vpp	70 Vpp	80 Vpp	90 Vpp	100 Vpp			Element	0 Vpp	10 Vpp	20 Vpp	30 Vpp	40 Vpp	50 Vpp	60 Vpp	70 Vpp	80 Vpp	90 Vpp	100 Vpp			Element	Voltage efficiency
1	0	1.38	2.44	3.4	4.52	5.53	6.58	7.44	8.48	8.95	10.81			1	0	0.33	0.64	1.03	1.59	2.16	2.65	3.2	3.51	4.03	4.45			1	0.1126
2	0	1.54	2.63	3.61	4.84	5.85	7.04	7.93	9.06	9.09	11.52			2	0	0.42	0.74	1.15	1.72	2.33	2.87	3.46	3.8	4.35	4.81			2	0.1204
3	0	1.04	2.02	2.95	3.85	4.83	5.6	6.38	7.22	7.95	9.27			3	0	0.14	0.41	0.78	1.31	1.8	2.17	2.64	2.9	3.33	3.66			3	0.0952
4	0	1.42	2.48	3.45	4.6	5.61	6.7	7.56	8.62	10.28	10.99			4	0	0.36	0.66	1.06	1.62	2.21	2.7	3.27	3.58	4.11	4.54			4	0.116
5	0	1.35	2.4	3.37	4.47	5.47	6.51	7.36	8.38	9.69	10.69			5	0	0.32	0.62	1.01	1.57	2.14	2.61	3.16	3.47	3.97	4.38			5	0.1121
6	0	1.16	2.16	3.11	4.08	5.07	5.94	6.74	7.65	9.11	9.8			6	0	0.2	0.49	0.87	1.4	1.93	2.33	2.83	3.11	3.57	3.93			6	0.1021
7	0	1.26	2.29	3.25	4.29	5.29	6.24	7.07	8.04	10.24	10.28			7	0	0.26	0.56	0.95	1.49	2.04	2.48	3.01	3.3	3.79	4.17			7	0.1084
8	0	1.36	2.41	3.37	4.48	5.48	6.51	7.37	8.39	8.61	10.7			8	0	0.32	0.62	1.02	1.57	2.14	2.61	3.16	3.47	3.98	4.39			8	0.1112
9	0	1.74	2.89	3.89	5.25	6.29	7.65	8.59	9.85	9.46	12.48			9	0	0.55	0.88	1.31	1.89	2.56	3.16	3.81	4.18	4.79	5.3			9	0.1308
10	0	1.65	2.77	3.76	5.06	6.09	7.36	8.29	9.48	9.39	12.04			10	0	0.49	0.82	1.23	1.81	2.46	3.03	3.65	4	4.59	5.07			10	0.1261
11	0	1.15	2.15	3.1	4.07	5.06	5.92	6.72	7.63	9.68	9.77			11	0	0.2	0.49	0.86	1.4	1.92	2.33	2.83	3.1	3.56	3.92			11	0.1024
12	0	1.68	2.81	3.8	5.12	6.15	7.46	8.39	9.6	9.68	12.18			12	0	0.51	0.84	1.26	1.84	2.49	3.07	3.7	4.06	4.65	5.14			12	0.128
13	0	1.4	2.46	3.43	4.57	5.58	6.65	7.51	8.56	9.06	10.91			13	0	0.35	0.65	1.05	1.61	2.19	2.68	3.24	3.55	4.08	4.5			13	0.1138
14	0	1.31	2.35	3.3	4.38	5.38	6.37	7.21	8.21	9.5	10.48			14	0	0.29	0.59	0.98	1.53	2.09	2.54	3.08	3.38	3.88	4.28			14	0.1098
15	0	1.4	2.46	3.43	4.57	5.57	6.65	7.51	8.56	9.43	10.91			15	0	0.35	0.65	1.05	1.61	2.19	2.68	3.24	3.55	4.07	4.5			15	0.1142
16	0	1.29	2.32	3.28	4.35	5.34	6.32	7.16	8.14	9.85	10.4			16	0	0.28	0.58	0.97	1.51	2.07	2.52	3.05	3.35	3.84	4.24			16	0.1093
17	0	1.3	2.34	3.3	4.37	5.36	6.35	7.19	8.18	10.09	10.45			17	0	0.29	0.59	0.97	1.52	2.08	2.53	3.07	3.37	3.86	4.26			17	0.1101
18	0	1.49	2.58	3.55	4.75	5.77	6.92	7.8	8.91	10.1	11.33			18	0	0.4	0.71	1.12	1.68	2.29	2.81	3.39	3.72	4.27	4.71			18	0.1194
19	0	1.48	2.57	3.54	4.73	5.75	6.89	7.77	8.87	9.06	11.29			19	0	0.39	0.71	1.11	1.68	2.28	2.79	3.38	3.7	4.25	4.69			19	0.1178
20	0	1.49	2.57	3.54	4.74	5.75	6.89	7.77	8.87	9.56	11.29			20	0	0.39	0.71	1.11	1.68	2.28	2.8	3.38	3.71	4.25	4.69			20	0.1185
21	0	1.4	2.46	3.42	4.56	5.56	6.63	7.49	8.54	8.87	10.88			21	0	0.34	0.65	1.05	1.6	2.18	2.67	3.23	3.54	4.06	4.48			21	0.1134
22	0	1.17	2.17	3.12	4.11	5.09	5.97	6.78	7.69	8.92	9.85			22	0	0.21	0.5	0.88	1.41	1.94	2.35	2.85	3.13	3.59	3.96			22	0.1024
23	0	1.4	2.46	3.43	4.57	5.57	6.65	7.51	8.56	9.51	10.91			23	0	0.35	0.65	1.05	1.61	2.19	2.68	3.24	3.55	4.07	4.5			23	0.1143
24	0	1.51	2.6	3.58	4.79	5.8	6.97	7.85	8.97	10.33	11.41			24	0	0.41	0.73	1.13	1.7	2.31	2.83	3.42	3.75	4.3	4.75			24	0.1205
25	0	1.37	2.43	3.39	4.51	5.52	6.57	7.42	8.46	9.11	10.78			25	0	0.33	0.63	1.03	1.58	2.16	2.64	3.19	3.5	4.02	4.43			25	0.1125
26	0	1.44	2.51	3.48	4.64	5.65	6.76	7.63	8.7	9.71	11.08			26	0	0.37	0.68	1.08	1.64	2.23	2.73	3.3	3.62	4.15	4.58			26	0.1164
27	0	1.4	2.46	3.43	4.57	5.58	6.65	7.51	8.56	9.4	10.91			27	0	0.35	0.65	1.05	1.61	2.19	2.68	3.24	3.55	4.08	4.5			27	0.1142
28	0	1.28	2.31	3.27	4.32	5.32	6.29	7.12	8.1	10.11	10.35			28	0	0.27	0.57	0.96	1.5	2.06	2.5	3.03	3.33	3.82	4.21			28	0.1091
29	0	1.35	2.4	3.36	4.47	5.47	6.5	7.35	8.37	8.94	10.68			29	0	0.32	0.62	1.01	1.56	2.13	2.6	3.15	3.46	3.97	4.38			29	0.1112
30	0	1.22	2.24	3.19	4.21	5.2	6.12	6.94	7.88	9.53	10.08			30	0	0.24	0.53	0.91	1.46	1.99	2.42	2.94	3.22	3.7	4.07			30	0.1056
31	0	1.42	2.49	3.46	4.61	5.62	6.71	7.57	8.63	9.81	11			31	0	0.36	0.67	1.06	1.62	2.21	2.71	3.27	3.59	4.12	4.54			31	0.1156
32	0	1.18	2.18	3.13	4.12	5.11	5.99	6.8	7.72	10.1	9.88			32	0	0.21	0.5	0.88	1.42	1.95	2.36	2.87	3.14	3.61	3.97			32	0.1041

## Sheet: Fig. 3f
Load resistor (Ω)	Output voltage (V)	Current (mA)	Power density (mW/cm2)
10	0.082	8.2	0.6724
20	0.159	7.95	1.26405
50	0.44	8.8	3.872
100	0.73	7.3	5.329
150	0.99	6.6	6.534
220	1.26	5.72727	7.21636
320	1.51	4.71875	7.12531
470	1.76	3.74468	6.59064
1000	1.95	1.95	3.8025
2200	1.99	0.90455	1.80005
4700	2.04	0.43404	0.88545
10000	2.05	0.205	0.42025
47000	2.1	0.04468	0.09383
100000	2.13	0.0213	0.04537

## Sheet: Fig. 3g
5 cycles	50 cycles	100 cycles	200 cycles	1000 cycles
0.04	0.08	0.08	0.12	0.08
7.45058e-09	0.04	0.04	0.12	2.98023e-08
7.45058e-09	0.08	0.04	0.16	0.08
-0.04	0.04	7.45058e-09	0.12	0.04
0.04	0.04	7.45058e-09	0.12	0.04
7.45058e-09	0.08	7.45058e-09	0.16	0.04
0.04	-0.04	0.04	0.12	0.08
7.45058e-09	0.04	0.08	0.16	0.04
7.45058e-09	0.08	7.45058e-09	0.08	0.04
-0.04	0.04	0.04	0.12	0.04
0.08	0.04	0.04	0.12	0.04
0.04	7.45058e-09	7.45058e-09	0.08	0.04
0.08	0.04	0.08	0.16	0.08
0.08	0.04	0.04	0.16	0.08
0.04	0.04	0.04	0.08	2.98023e-08
0.04	7.45058e-09	0.08	0.04	2.98023e-08
0.08	0.08	0.04	0.12	2.98023e-08
0.04	7.45058e-09	7.45058e-09	0.08	2.98023e-08
0.04	0.04	0.04	0.12	0.08
0.04	7.45058e-09	0.04	0.08	0.08
0.04	0.08	7.45058e-09	0.12	0.04
0.04	0.04	0.08	0.16	0.08
0.04	0.08	0.04	0.08	0.04
0.04	0.04	0.12	0.12	0.04
-0.04	0.08	0.04	0.08	0.08
0.04	7.45058e-09	0.04	0.12	0.08
0.04	0.04	0.08	0.08	0.08
0.04	0.04	0.04	0.12	0.04
0.04	7.45058e-09	0.04	0.12	0.04
0.04	0.04	0.08	0.12	0.04
0.08	0.04	0.08	0.04	0.04
0.04	0.04	7.45058e-09	0.08	0.04
0.08	0.08	0.04	0.12	0.04
7.45058e-09	0.04	0.04	0.12	0.04
0.04	0.08	0.08	0.08	2.98023e-08
0.04	0.04	0.04	0.08	2.98023e-08
0.04	0.08	0.04	0.12	0.04
7.45058e-09	0.04	0.04	0.08	0.04
7.45058e-09	0.04	0.08	0.12	0.08
7.45058e-09	0.08	0.08	0.12	0.08
0.04	7.45058e-09	0.08	0.16	0.04
0.04	0.04	0.08	0.12	0.04
0.04	7.45058e-09	0.08	0.12	0.08
7.45058e-09	0.04	0.04	0.12	2.98023e-08
0.08	0.04	7.45058e-09	0.08	2.98023e-08
0.04	0.04	0.08	0.12	0.08
0.08	0.04	0.04	0.12	-0.04
0.04	0.04	0.04	0.12	2.98023e-08
0.08	0.04	0.08	0.12	0.04
0.08	7.45058e-09	0.08	0.12	2.98023e-08
0.04	0.04	0.04	0.16	0.04
0.04	0.08	0.08	0.12	0.08
0.04	0.04	0.08	0.12	0.04
7.45058e-09	0.04	0.04	0.08	0.04
0.04	0.04	0.04	0.12	0.04
0.04	0.04	0.08	0.16	0.04
0.04	0.04	0.04	0.08	0.08
0.08	0.08	0.08	0.08	0.04
0.04	0.04	0.04	0.12	2.98023e-08
0.04	7.45058e-09	0.12	0.12	0.04
-0.04	0.08	0.08	0.08	0.04
-0.04	7.45058e-09	0.08	0.12	2.98023e-08
0.04	7.45058e-09	0.04	0.16	0.04
7.45058e-09	7.45058e-09	0.04	0.12	0.04
7.45058e-09	0.08	0.04	0.12	0.08
0.04	0.04	0.08	0.12	0.04
0.04	0.04	0.08	0.04	0.12
0.04	0.12	7.45058e-09	0.08	0.04
0.08	0.08	0.08	0.12	2.98023e-08
0.04	0.12	0.08	0.04	0.04
0.04	0.08	0.08	0.04	2.98023e-08
7.45058e-09	0.04	0.08	0.08	0.04
0.04	0.04	0.08	0.08	0.08
0.04	0.04	0.08	0.12	0.04
0.04	0.04	0.08	0.08	0.04
0.04	0.08	0.12	0.04	0.08
7.45058e-09	0.04	0.08	0.12	0.08
7.45058e-09	0.08	7.45058e-09	0.16	0.08
7.45058e-09	0.04	0.04	0.12	0.08
0.04	0.04	0.08	0.12	0.08
0.04	0.08	0.04	0.08	0.04
0.08	0.08	0.08	0.08	0.04
7.45058e-09	0.04	0.08	0.12	0.08
0.04	0.04	0.08	0.2	0.08
0.08	0.04	0.04	0.12	2.98023e-08
-0.04	0.04	0.08	0.16	2.98023e-08
0.04	7.45058e-09	0.04	0.12	0.04
7.45058e-09	0.04	0.04	0.16	0.04
0.04	0.04	0.08	0.08	0.04
0.08	0.08	0.04	0.12	0.04
0.04	0.04	0.04	0.04	2.98023e-08
7.45058e-09	0.04	0.04	0.08	0.04
0.04	7.45058e-09	0.04	0.12	0.04
0.04	0.04	0.04	0.12	0.04
0.04	0.04	0.04	7.45058e-09	2.98023e-08
0.04	0.08	0.08	0.12	0.04
0.04	0.04	0.12	0.12	2.98023e-08
0.08	0.08	0.04	0.12	2.98023e-08
0.04	7.45058e-09	0.04	0.12	0.04
0.08	0.04	0.04	0.12	0.08
7.45058e-09	7.45058e-09	0.08	0.12	2.98023e-08
0.04	0.04	0.04	0.12	0.08
0.04	7.45058e-09	0.04	0.12	0.08
0.08	0.04	0.08	0.12	2.98023e-08
7.45058e-09	0.08	0.08	0.12	2.98023e-08
0.08	0.08	0.04	0.12	0.04
0.04	7.45058e-09	0.04	0.04	0.08
0.04	0.04	0.08	0.12	0.04
-0.04	0.04	0.04	0.04	2.98023e-08
0.04	0.04	0.04	0.12	0.08
0.04	0.04	0.08	0.12	2.98023e-08
0.04	0.04	0.04	0.12	0.08
0.08	0.04	0.08	0.12	0.16
0.08	0.08	0.04	0.16	0.04
0.08	7.45058e-09	0.08	0.12	0.04
7.45058e-09	0.04	0.08	0.08	2.98023e-08
0.08	0.04	0.04	0.12	0.08
7.45058e-09	0.04	0.08	0.12	0.04
0.08	0.04	0.08	0.12	0.04
0.08	0.04	7.45058e-09	0.16	0.08
0.08	7.45058e-09	0.04	0.12	0.04
7.45058e-09	0.04	0.04	0.12	2.98023e-08
0.04	-0.04	0.08	0.08	0.04
0.04	7.45058e-09	0.08	0.12	2.98023e-08
0.04	0.04	7.45058e-09	0.08	2.98023e-08
0.04	0.04	0.04	0.12	0.08
0.04	0.04	0.08	0.12	0.04
0.04	0.04	0.04	0.12	2.98023e-08
7.45058e-09	0.04	0.08	0.16	0.04
0.04	7.45058e-09	0.04	0.12	0.04
7.45058e-09	0.08	0.12	0.08	0.08
0.04	7.45058e-09	0.08	0.12	0.04
0.04	0.04	0.04	0.16	0.08
7.45058e-09	0.04	0.08	0.16	0.04
0.08	0.04	0.04	0.04	0.04
0.04	0.04	0.04	0.16	0.04
0.08	7.45058e-09	0.04	0.12	0.04
0.04	0.04	0.12	0.08	0.08
0.12	0.04	0.04	0.08	0.04
0.08	0.04	0.04	0.12	0.04
0.04	0.04	0.12	0.08	0.04
-0.04	0.04	0.04	0.08	0.08
7.45058e-09	7.45058e-09	0.04	0.12	0.04
0.08	0.08	0.08	0.12	0.04
-0.04	0.04	0.04	0.08	2.98023e-08
0.04	0.08	0.08	0.08	2.98023e-08
0.04	0.08	0.04	0.12	0.04
0.04	7.45058e-09	0.04	0.16	0.04
0.08	0.04	0.08	0.12	0.04
0.04	0.04	0.08	0.12	0.08
0.04	0.04	0.08	0.12	0.04
0.08	0.04	0.04	0.16	0.08
-0.04	0.04	0.12	0.08	2.98023e-08
0.04	0.04	0.08	0.12	2.98023e-08
7.45058e-09	0.04	7.45058e-09	0.12	-0.04
7.45058e-09	0.04	0.08	0.08	0.08
0.04	0.04	0.08	0.12	0.08
0.04	0.04	0.08	0.12	0.04
0.08	0.04	7.45058e-09	0.12	2.98023e-08
0.08	0.04	0.04	0.04	0.04
7.45058e-09	0.04	0.08	0.16	2.98023e-08
0.04	0.04	0.04	0.08	0.08
0.04	7.45058e-09	0.04	0.04	0.04
7.45058e-09	-0.04	0.04	0.12	0.04
-0.04	7.45058e-09	7.45058e-09	0.12	2.98023e-08
0.08	7.45058e-09	0.08	0.12	2.98023e-08
0.08	7.45058e-09	7.45058e-09	0.08	0.08
0.04	0.04	0.04	0.08	0.08
0.04	0.08	0.04	0.16	2.98023e-08
7.45058e-09	7.45058e-09	0.04	0.08	0.08
0.04	0.04	0.08	0.04	0.04
7.45058e-09	7.45058e-09	0.04	0.16	0.08
0.04	0.08	0.08	0.12	2.98023e-08
7.45058e-09	0.04	0.04	0.12	0.08
0.04	0.08	7.45058e-09	0.12	0.04
7.45058e-09	0.04	7.45058e-09	0.12	0.08
7.45058e-09	0.08	7.45058e-09	0.08	0.04
7.45058e-09	7.45058e-09	0.04	0.12	0.04
7.45058e-09	0.08	0.04	0.12	0.04
7.45058e-09	0.04	0.04	0.08	0.12
0.04	7.45058e-09	0.08	0.08	0.04
7.45058e-09	0.08	0.08	0.12	0.04
0.04	7.45058e-09	0.08	0.12	0.08
0.04	7.45058e-09	0.04	0.04	0.04
7.45058e-09	7.45058e-09	0.08	0.12	2.98023e-08
7.45058e-09	7.45058e-09	0.08	0.08	0.08
0.08	7.45058e-09	0.04	0.12	2.98023e-08
0.04	0.08	0.08	0.12	0.04
0.04	0.04	0.04	0.12	0.12
7.45058e-09	7.45058e-09	7.45058e-09	0.12	0.08
0.04	0.04	0.04	0.04	0.08
0.08	0.04	7.45058e-09	0.12	0.04
7.45058e-09	7.45058e-09	0.08	0.08	0.04
7.45058e-09	7.45058e-09	0.04	0.08	0.08
7.45058e-09	0.04	0.04	0.04	2.98023e-08
0.08	0.08	0.08	0.08	0.08
0.04	0.08	0.04	0.04	0.08
0.08	0.08	0.08	0.08	0.04
-0.04	0.04	0.04	0.12	2.98023e-08
0.04	0.04	0.04	0.12	2.98023e-08
0.04	7.45058e-09	0.08	0.08	0.12
0.08	7.45058e-09	0.08	0.12	0.04
7.45058e-09	0.04	7.45058e-09	0.08	0.04
0.04	0.04	0.08	0.12	0.08
-0.04	0.04	7.45058e-09	0.08	0.08
0.08	7.45058e-09	7.45058e-09	0.12	0.04
-0.04	-0.04	0.08	0.04	0.04
0.04	0.04	0.08	0.12	0.04
0.04	0.08	0.12	0.08	0.08
0.04	0.08	0.04	0.12	0.08
0.04	0.04	0.04	0.12	0.08
0.04	7.45058e-09	0.08	0.08	2.98023e-08
0.04	0.04	0.08	0.12	2.98023e-08
7.45058e-09	0.04	0.04	0.08	0.08
0.04	0.04	0.08	0.12	0.08
7.45058e-09	7.45058e-09	0.04	0.16	2.98023e-08
0.08	7.45058e-09	0.04	0.12	0.04
7.45058e-09	0.08	0.04	0.12	0.08
0.08	0.08	0.04	0.12	0.08
0.04	7.45058e-09	0.04	0.08	2.98023e-08
0.08	0.04	0.08	0.04	0.04
0.04	0.04	0.08	0.04	0.04
0.04	0.04	7.45058e-09	0.12	0.08
0.04	0.08	0.04	0.12	0.04
0.12	0.04	0.08	0.12	0.08
0.04	0.08	0.04	0.12	0.04
7.45058e-09	7.45058e-09	0.12	0.16	0.08
7.45058e-09	0.08	7.45058e-09	0.12	0.08
7.45058e-09	0.04	0.08	0.12	0.04
0.04	7.45058e-09	0.04	0.12	0.04
0.08	7.45058e-09	0.08	0.12	0.04
-0.04	0.04	0.04	7.45058e-09	0.08
0.04	7.45058e-09	0.04	0.12	0.04
0.04	7.45058e-09	0.08	0.12	0.04
0.04	0.04	7.45058e-09	0.12	0.08
0.04	0.08	7.45058e-09	0.04	0.08
0.04	0.04	0.08	0.12	0.04
0.04	7.45058e-09	0.04	0.12	0.04
7.45058e-09	0.04	0.08	0.12	0.04
7.45058e-09	7.45058e-09	0.12	0.12	0.08
0.04	7.45058e-09	0.08	0.08	0.04
0.08	-0.04	0.12	0.08	0.04
0.08	0.04	7.45058e-09	0.12	2.98023e-08
0.04	0.04	0.04	0.08	0.08
0.04	0.08	7.45058e-09	0.08	0.04
0.04	0.04	7.45058e-09	0.08	0.08
0.04	0.08	0.08	0.12	2.98023e-08
0.04	0.04	0.08	0.08	0.04
7.45058e-09	0.04	7.45058e-09	0.08	0.04
7.45058e-09	0.04	0.08	0.12	2.98023e-08
0.04	0.08	0.04	0.16	2.98023e-08
0.04	0.04	0.08	0.12	0.04
0.04	0.08	0.08	0.08	0.08
0.08	0.04	0.08	0.12	0.04
0.08	0.04	0.08	0.08	0.04
0.04	0.08	0.04	0.12	0.08
0.08	7.45058e-09	0.12	0.08	2.98023e-08
0.04	7.45058e-09	0.08	0.12	0.12
0.08	0.04	0.08	0.08	0.04
-0.04	0.04	0.08	0.08	0.08
0.08	7.45058e-09	0.08	0.12	0.04
7.45058e-09	7.45058e-09	0.04	0.12	0.04
7.45058e-09	0.08	0.04	0.08	0.08
0.04	-0.04	0.12	0.12	0.04
-0.04	0.08	7.45058e-09	0.08	0.04
7.45058e-09	0.04	0.04	0.08	0.04
0.04	7.45058e-09	0.04	0.12	0.08
7.45058e-09	0.08	0.04	0.12	2.98023e-08
0.08	7.45058e-09	0.12	0.12	0.04
0.04	0.08	7.45058e-09	0.12	0.08
0.04	7.45058e-09	0.08	0.16	0.04
0.04	0.04	0.08	0.12	0.04
7.45058e-09	0.08	0.08	0.12	2.98023e-08
7.45058e-09	0.04	0.04	0.12	0.04
0.04	0.04	0.08	0.08	2.98023e-08
0.08	-0.04	7.45058e-09	0.12	0.08
0.04	0.04	0.04	0.04	0.04
0.08	0.04	0.04	0.08	0.04
7.45058e-09	0.04	0.08	0.08	2.98023e-08
7.45058e-09	7.45058e-09	0.04	0.12	0.08
0.04	7.45058e-09	0.08	0.12	0.08
0.08	0.04	0.04	0.08	2.98023e-08
0.04	0.08	7.45058e-09	0.08	0.04
0.04	0.04	-0.04	0.08	0.08
7.45058e-09	0.04	0.04	0.08	0.08
0.08	0.08	7.45058e-09	0.08	0.08
0.08	0.04	0.08	0.12	0.04
7.45058e-09	0.04	0.04	0.12	0.04
7.45058e-09	7.45058e-09	0.04	0.04	2.98023e-08
7.45058e-09	0.04	0.04	0.12	0.04
7.45058e-09	7.45058e-09	0.12	0.12	2.98023e-08
7.45058e-09	7.45058e-09	0.04	0.08	0.08
0.04	0.04	0.04	0.12	0.08
7.45058e-09	0.04	0.04	0.12	0.04
0.08	7.45058e-09	7.45058e-09	0.08	0.04
0.04	-0.04	0.16	0.08	0.08
7.45058e-09	7.45058e-09	0.08	0.12	0.08
7.45058e-09	7.45058e-09	0.04	0.16	0.08
7.45058e-09	0.08	0.04	0.08	0.04
0.08	0.08	0.08	0.12	0.08
0.04	0.08	0.04	0.12	0.08
0.04	0.08	0.08	0.08	0.08
-0.04	0.04	0.08	0.08	2.98023e-08
0.04	0.04	0.04	0.12	2.98023e-08
0.04	0.04	0.04	0.08	0.04
0.04	7.45058e-09	0.08	0.12	0.08
0.04	7.45058e-09	0.04	0.12	2.98023e-08
0.08	0.08	0.04	0.04	0.04
0.08	7.45058e-09	0.12	0.12	2.98023e-08
0.08	0.04	0.04	0.12	0.04
7.45058e-09	0.04	0.08	0.16	2.98023e-08
7.45058e-09	7.45058e-09	0.08	0.12	0.04
0.08	0.04	0.04	0.08	0.04
0.04	0.08	0.04	0.12	0.04
0.04	0.04	0.08	0.12	0.04
0.04	0.04	0.08	0.08	2.98023e-08
7.45058e-09	0.04	0.04	0.12	0.04
0.04	0.04	7.45058e-09	0.12	2.98023e-08
7.45058e-09	7.45058e-09	0.08	0.08	0.12
0.08	0.04	0.04	0.12	2.98023e-08
7.45058e-09	7.45058e-09	0.08	0.12	0.04
-0.04	0.04	0.04	0.12	0.04
0.04	7.45058e-09	7.45058e-09	0.04	0.08
7.45058e-09	7.45058e-09	0.04	0.12	0.04
0.04	0.04	0.04	0.08	0.04
7.45058e-09	0.08	-0.04	0.12	2.98023e-08
7.45058e-09	0.04	0.08	0.08	0.04
7.45058e-09	7.45058e-09	0.04	0.04	0.08
0.04	0.04	0.04	0.08	0.04
0.04	0.04	0.04	0.08	0.08
0.04	0.04	7.45058e-09	0.12	0.08
0.04	0.04	0.04	0.12	0.08
0.04	0.04	0.12	0.16	0.12
7.45058e-09	0.04	0.04	0.08	0.04
0.04	0.04	0.04	0.08	2.98023e-08
-0.04	0.04	0.08	0.12	2.98023e-08
0.08	7.45058e-09	0.04	0.08	0.08
7.45058e-09	0.04	0.04	0.08	0.08
0.08	0.04	0.04	0.08	0.08
7.45058e-09	0.04	7.45058e-09	0.16	0.04
7.45058e-09	0.04	-0.04	0.12	0.08
7.45058e-09	0.08	7.45058e-09	0.12	0.08
0.04	0.04	0.08	0.04	0.04
0.08	0.08	0.04	0.12	0.08
7.45058e-09	0.04	0.04	0.12	2.98023e-08
0.04	0.04	0.04	0.12	-0.04
0.04	0.12	7.45058e-09	0.08	0.04
0.04	0.08	0.08	0.04	0.12
0.04	0.04	0.04	0.12	0.08
0.04	0.08	0.04	0.08	2.98023e-08
0.04	0.04	-0.04	0.08	2.98023e-08
0.04	0.04	0.08	0.12	0.04
7.45058e-09	0.04	0.04	0.08	0.04
0.08	7.45058e-09	0.04	0.12	0.04
0.04	0.08	0.08	0.16	0.08
-0.04	0.08	7.45058e-09	0.12	2.98023e-08
0.04	0.04	7.45058e-09	0.12	0.04
-0.04	0.04	0.04	0.08	0.04
7.45058e-09	0.04	0.12	0.12	0.04
7.45058e-09	7.45058e-09	0.08	0.04	0.04
0.04	7.45058e-09	0.04	0.12	0.08
7.45058e-09	7.45058e-09	0.04	0.08	0.08
0.04	0.04	0.08	0.12	2.98023e-08
0.04	0.04	0.04	0.08	0.04
0.04	7.45058e-09	0.08	0.12	0.04
0.08	0.04	0.04	0.08	0.04
0.08	7.45058e-09	7.45058e-09	0.12	0.04
0.08	0.04	7.45058e-09	0.08	0.08
7.45058e-09	0.04	0.08	0.08	0.08
7.45058e-09	0.08	0.08	0.16	0.08
7.45058e-09	7.45058e-09	0.08	0.12	0.04
0.08	0.04	0.08	0.16	0.08
0.04	7.45058e-09	-0.04	0.08	0.08
0.04	0.04	0.04	0.08	0.08
0.04	7.45058e-09	0.04	0.12	0.08
0.04	0.04	0.04	0.16	2.98023e-08
0.04	0.08	0.08	0.12	0.04
7.45058e-09	7.45058e-09	0.04	0.16	0.08
0.04	0.04	0.08	0.08	0.04
0.04	0.04	0.04	0.12	0.04
7.45058e-09	0.12	0.04	0.12	0.04
7.45058e-09	0.08	0.04	0.12	0.04
0.04	0.04	0.04	0.08	0.08
7.45058e-09	-0.04	7.45058e-09	0.08	0.04
0.04	0.08	0.04	0.16	2.98023e-08
0.04	0.04	7.45058e-09	0.08	0.04
7.45058e-09	0.04	0.04	7.45058e-09	2.98023e-08
0.04	0.08	0.04	0.08	2.98023e-08
0.04	7.45058e-09	0.04	0.08	0.04
0.08	0.04	0.04	0.12	0.12
0.04	0.04	0.04	0.08	2.98023e-08
7.45058e-09	0.08	0.12	0.12	0.04
0.04	7.45058e-09	0.08	0.08	0.04
-0.04	0.08	0.04	0.12	0.08
0.08	0.04	0.04	0.08	0.04
7.45058e-09	0.08	-0.04	0.08	0.08
0.08	0.04	0.04	0.12	0.04
0.04	0.04	0.08	0.08	0.08
7.45058e-09	7.45058e-09	0.04	0.12	0.04
0.04	0.04	0.08	0.08	0.04
7.45058e-09	0.04	-0.04	0.08	2.98023e-08
-0.04	0.04	0.08	0.08	0.04
0.04	0.08	7.45058e-09	0.12	0.08
7.45058e-09	7.45058e-09	0.04	0.08	2.98023e-08
7.45058e-09	0.08	0.08	0.12	2.98023e-08
0.04	7.45058e-09	0.04	0.12	0.04
0.08	7.45058e-09	0.08	0.08	0.08
0.04	0.04	0.04	0.04	0.12
0.04	0.04	0.04	0.12	2.98023e-08
0.08	7.45058e-09	0.04	0.16	0.12
7.45058e-09	7.45058e-09	7.45058e-09	0.08	0.04
0.04	7.45058e-09	0.04	0.08	0.04
0.04	0.04	0.08	0.12	2.98023e-08
7.45058e-09	0.04	0.08	0.12	0.04
7.45058e-09	-0.04	0.04	0.12	0.04
0.04	7.45058e-09	0.04	0.04	0.04
7.45058e-09	0.04	0.08	0.12	2.98023e-08
0.04	0.04	0.08	0.08	2.98023e-08
0.04	7.45058e-09	7.45058e-09	0.04	0.08
0.04	0.08	0.04	0.12	0.04
7.45058e-09	0.04	0.08	0.12	0.04
-0.04	7.45058e-09	0.04	0.08	2.98023e-08
7.45058e-09	0.08	0.08	0.04	0.08
7.45058e-09	7.45058e-09	0.08	0.08	0.04
0.04	0.04	0.04	0.08	0.08
-0.04	-0.04	0.04	0.04	0.08
7.45058e-09	0.08	0.08	0.04	0.04
0.04	7.45058e-09	0.08	0.08	0.04
7.45058e-09	0.04	0.04	0.08	2.98023e-08
0.04	0.04	0.08	0.08	0.04
7.45058e-09	0.04	0.08	0.08	0.04
0.04	0.04	0.04	0.12	0.04
0.08	7.45058e-09	0.04	0.08	0.04
7.45058e-09	0.04	7.45058e-09	0.08	0.04
0.04	-0.04	7.45058e-09	0.12	0.08
7.45058e-09	7.45058e-09	0.04	0.04	2.98023e-08
0.08	0.12	0.16	0.08	0.08
0.04	0.04	0.04	0.12	0.08
7.45058e-09	7.45058e-09	0.04	0.08	0.04
0.04	0.04	0.08	0.08	0.04
0.08	7.45058e-09	7.45058e-09	0.08	0.04
7.45058e-09	7.45058e-09	0.04	0.04	0.04
0.08	7.45058e-09	0.08	0.04	0.08
7.45058e-09	0.04	0.04	0.04	2.98023e-08
7.45058e-09	0.04	0.08	0.08	0.08
7.45058e-09	0.04	0.08	0.12	0.04
0.04	0.04	0.08	0.08	0.04
0.04	7.45058e-09	0.04	0.12	0.04
7.45058e-09	0.04	0.04	0.08	0.04
7.45058e-09	0.08	0.08	0.12	0.04
7.45058e-09	0.04	0.04	0.08	0.04
0.04	0.08	0.04	0.12	0.04
-0.04	7.45058e-09	0.04	0.08	0.08
7.45058e-09	0.08	0.04	0.04	0.08
0.04	0.04	7.45058e-09	0.08	2.98023e-08
7.45058e-09	0.04	0.08	0.08	0.04
0.12	7.45058e-09	0.04	0.04	2.98023e-08
7.45058e-09	0.08	7.45058e-09	0.08	0.08
0.04	7.45058e-09	0.04	0.08	0.08
0.04	0.04	0.04	0.12	0.04
7.45058e-09	0.04	0.04	0.08	0.08
0.04	7.45058e-09	0.04	0.12	0.04
0.08	7.45058e-09	0.08	0.12	0.08
7.45058e-09	7.45058e-09	0.04	0.08	0.04
0.08	0.04	7.45058e-09	0.16	0.08
0.04	0.08	0.04	0.08	0.04
0.04	0.04	0.04	0.08	2.98023e-08
0.04	0.08	0.08	0.12	2.98023e-08
0.04	0.04	7.45058e-09	0.12	0.08
0.04	7.45058e-09	0.04	0.12	2.98023e-08
7.45058e-09	0.04	0.08	0.08	0.04
0.04	0.08	0.08	0.12	2.98023e-08
0.04	7.45058e-09	0.08	0.04	0.04
0.04	0.04	0.08	0.08	0.04
7.45058e-09	0.08	0.04	0.08	0.04
0.08	0.04	0.04	0.12	0.04
7.45058e-09	7.45058e-09	0.12	0.04	0.04
0.04	0.08	0.08	0.12	0.04
0.04	7.45058e-09	0.08	0.08	0.04
7.45058e-09	0.08	0.08	0.12	2.98023e-08
0.04	0.04	0.08	0.12	2.98023e-08
7.45058e-09	0.04	0.04	0.08	0.04
7.45058e-09	0.08	0.08	0.12	2.98023e-08
0.04	0.04	0.04	0.16	0.04
0.04	0.04	0.08	0.08	0.04
7.45058e-09	7.45058e-09	0.04	0.08	2.98023e-08
7.45058e-09	0.04	0.04	0.08	0.08
7.45058e-09	0.08	0.08	0.04	2.98023e-08
0.04	7.45058e-09	7.45058e-09	0.08	2.98023e-08
7.45058e-09	0.04	0.04	0.16	0.12
0.04	0.04	7.45058e-09	0.16	0.08
0.04	0.08	0.04	0.12	0.04
0.04	0.08	0.04	0.08	0.04
7.45058e-09	0.08	0.04	0.12	0.04
7.45058e-09	0.08	0.08	0.08	0.08
-0.04	0.04	0.08	0.12	0.04
7.45058e-09	7.45058e-09	0.04	0.08	0.04
7.45058e-09	0.08	0.08	0.12	2.98023e-08
0.04	0.04	0.08	0.12	2.98023e-08
0.04	7.45058e-09	0.04	0.12	0.04
0.04	7.45058e-09	0.04	0.04	0.04
7.45058e-09	0.08	0.04	0.08	0.08
0.04	-0.04	0.08	0.08	0.08
7.45058e-09	0.04	0.04	0.08	0.04
7.45058e-09	0.08	0.04	0.08	0.08
7.45058e-09	-0.04	0.04	0.12	0.08
7.45058e-09	0.04	0.04	0.08	0.08
7.45058e-09	0.04	7.45058e-09	0.12	0.04
7.45058e-09	0.04	0.04	0.08	0.08
0.08	0.04	0.08	0.12	0.08
0.04	0.04	0.08	0.16	0.04
0.04	7.45058e-09	0.08	0.08	2.98023e-08
0.04	0.08	0.04	0.12	0.04
7.45058e-09	7.45058e-09	0.04	0.12	0.08
7.45058e-09	0.04	-0.04	0.08	2.98023e-08
7.45058e-09	0.04	7.45058e-09	0.12	0.04
0.04	0.04	7.45058e-09	0.08	0.04
7.45058e-09	0.08	7.45058e-09	0.12	0.04
0.04	7.45058e-09	0.04	0.08	0.08
0.04	0.04	0.04	0.04	0.04
0.04	0.04	0.04	0.08	0.04
0.04	7.45058e-09	0.04	0.12	0.04
0.04	0.04	0.12	0.12	0.04
0.08	0.12	0.04	0.12	0.04
0.04	0.04	0.04	0.12	0.04
0.08	0.04	0.04	0.08	2.98023e-08
7.45058e-09	0.08	0.04	0.08	2.98023e-08
0.04	0.04	0.12	0.08	0.08
0.08	-0.04	0.04	0.08	0.04
0.04	-0.04	0.08	0.08	0.04
0.04	0.04	0.08	0.04	0.04
0.08	0.08	0.12	0.08	0.04
0.04	0.08	0.08	0.08	0.04
0.04	0.04	0.04	0.12	0.08
0.04	0.04	0.04	0.16	2.98023e-08
7.45058e-09	0.04	0.04	0.08	0.04
0.04	7.45058e-09	7.45058e-09	0.08	0.04
0.08	7.45058e-09	0.04	0.12	0.12
0.08	0.04	0.04	0.12	0.08
0.04	0.04	7.45058e-09	0.12	0.04
7.45058e-09	7.45058e-09	0.08	0.08	0.04
0.08	0.08	7.45058e-09	0.12	0.04
0.08	0.04	0.04	0.04	0.04
7.45058e-09	0.08	0.08	0.12	0.04
0.04	7.45058e-09	0.08	0.12	0.04
7.45058e-09	0.08	7.45058e-09	0.08	0.08
-0.04	7.45058e-09	0.08	0.08	0.04
7.45058e-09	0.08	0.04	0.04	0.08
0.04	0.04	0.04	0.08	0.04
0.04	0.04	0.04	0.08	2.98023e-08
7.45058e-09	0.04	0.04	0.08	0.04
0.04	7.45058e-09	0.04	0.08	0.08
0.04	0.04	7.45058e-09	0.12	0.04
0.08	0.04	0.04	0.08	0.08
0.04	0.04	7.45058e-09	0.08	2.98023e-08
0.04	0.04	0.08	0.08	0.08
0.04	7.45058e-09	0.04	0.08	0.12
0.08	0.04	0.08	0.08	2.98023e-08
0.04	-0.04	0.04	0.08	0.04
0.04	0.08	0.08	0.12	0.04
0.04	0.08	-0.04	7.45058e-09	0.04
0.04	0.04	7.45058e-09	0.12	0.08
7.45058e-09	7.45058e-09	0.08	0.12	0.08
7.45058e-09	7.45058e-09	0.04	7.45058e-09	0.04
0.04	0.08	0.08	0.16	0.04
0.04	7.45058e-09	0.04	0.16	0.04
0.08	0.04	0.08	0.08	0.08
-0.04	0.08	0.04	0.08	0.08
0.04	0.04	0.04	0.08	0.08
7.45058e-09	0.04	0.08	0.08	0.04
0.04	0.04	7.45058e-09	0.08	0.04
-0.04	7.45058e-09	0.04	0.08	0.04
7.45058e-09	0.04	0.04	0.04	0.08
7.45058e-09	0.08	0.04	0.04	0.08
0.08	7.45058e-09	0.08	0.12	0.04
0.04	7.45058e-09	0.04	0.04	0.04
0.04	0.04	7.45058e-09	0.12	0.08
0.08	0.08	0.08	0.12	0.04
7.45058e-09	0.04	0.08	0.04	2.98023e-08
7.45058e-09	0.04	0.04	0.12	0.04
7.45058e-09	0.08	0.04	0.04	0.04
0.12	-0.04	0.04	0.08	0.08
7.45058e-09	0.08	0.12	7.45058e-09	0.04
7.45058e-09	0.08	0.08	0.04	0.08
7.45058e-09	0.08	0.04	0.04	0.08
0.08	0.08	0.04	0.04	2.98023e-08
7.45058e-09	0.04	0.08	0.08	0.04
0.04	7.45058e-09	0.04	0.04	2.98023e-08
0.04	7.45058e-09	0.04	0.08	2.98023e-08
-0.04	7.45058e-09	0.04	0.12	2.98023e-08
0.04	0.08	0.08	0.08	0.08
7.45058e-09	7.45058e-09	0.04	0.12	2.98023e-08
0.04	7.45058e-09	0.04	0.08	0.04
7.45058e-09	0.04	0.04	0.08	2.98023e-08
0.04	7.45058e-09	0.04	0.08	0.08
-0.04	0.04	0.04	0.12	0.12
7.45058e-09	7.45058e-09	0.04	0.12	0.04
7.45058e-09	0.04	0.04	0.12	2.98023e-08
-0.04	0.04	0.08	0.08	2.98023e-08
0.04	0.04	0.04	0.16	0.08
7.45058e-09	7.45058e-09	0.08	0.04	0.04
0.04	0.04	0.12	0.08	0.04
0.08	7.45058e-09	0.04	0.08	0.04
-0.04	0.08	0.04	0.04	0.08
7.45058e-09	0.08	7.45058e-09	0.12	0.04
7.45058e-09	7.45058e-09	0.04	0.16	2.98023e-08
7.45058e-09	0.08	0.08	7.45058e-09	0.08
0.08	0.08	0.04	0.04	2.98023e-08
7.45058e-09	0.08	0.04	0.12	0.04
-0.04	0.08	0.04	0.04	0.04
0.04	0.04	7.45058e-09	0.08	0.04
0.04	0.04	0.04	7.45058e-09	2.98023e-08
0.08	0.08	0.08	0.08	2.98023e-08
7.45058e-09	0.04	0.04	0.12	0.04
7.45058e-09	0.04	0.04	0.08	0.04
0.04	7.45058e-09	0.04	0.08	0.04
7.45058e-09	0.04	0.04	0.12	0.04
0.04	0.04	0.04	0.04	0.04
7.45058e-09	0.04	0.08	0.08	2.98023e-08
0.04	0.04	7.45058e-09	0.08	0.04
0.04	0.04	0.08	0.12	0.08
7.45058e-09	0.04	0.08	0.12	2.98023e-08
0.08	0.04	0.04	0.08	0.04
0.04	0.08	0.04	0.04	0.04
0.04	0.04	0.04	0.04	2.98023e-08
-0.04	0.04	0.04	0.16	0.04
0.04	0.04	0.08	0.08	0.04
7.45058e-09	0.04	0.04	0.04	2.98023e-08
7.45058e-09	0.04	0.04	0.08	0.04
0.08	0.04	0.04	0.12	0.04
7.45058e-09	7.45058e-09	0.08	0.12	0.04
7.45058e-09	0.04	7.45058e-09	0.12	0.04
0.04	0.08	0.04	0.08	2.98023e-08
0.04	0.04	7.45058e-09	0.08	0.04
0.04	0.08	0.04	0.12	0.08
0.04	0.08	7.45058e-09	0.12	0.08
7.45058e-09	0.04	0.12	0.04	2.98023e-08
0.04	0.04	0.08	0.08	0.04
7.45058e-09	0.04	7.45058e-09	0.04	0.08
0.04	0.04	0.08	0.08	0.04
7.45058e-09	0.08	0.08	0.08	2.98023e-08
0.04	0.08	0.08	0.12	0.08
7.45058e-09	7.45058e-09	0.04	0.04	0.04
7.45058e-09	0.04	0.04	0.08	0.04
0.04	7.45058e-09	0.04	0.08	0.04
7.45058e-09	0.08	0.04	0.08	2.98023e-08
-0.04	7.45058e-09	0.04	0.12	0.04
7.45058e-09	0.08	0.04	0.08	0.04
0.04	0.04	0.04	0.12	2.98023e-08
0.04	0.08	0.08	0.08	0.04
0.04	0.08	0.04	0.04	0.04
0.04	0.04	0.08	0.12	2.98023e-08
0.08	0.08	0.08	0.04	0.04
0.04	0.08	0.12	7.45058e-09	2.98023e-08
0.04	7.45058e-09	0.04	0.04	0.08
0.04	0.08	0.04	0.2	0.04
0.04	0.04	0.08	0.08	0.08
0.08	0.04	0.04	0.08	2.98023e-08
0.08	0.04	0.08	0.08	0.08
0.04	7.45058e-09	7.45058e-09	0.08	0.04
0.04	0.04	0.08	0.12	0.04
0.12	0.04	0.04	0.08	0.04
7.45058e-09	7.45058e-09	0.08	0.16	0.04
0.04	7.45058e-09	7.45058e-09	0.08	0.08
0.04	0.04	0.08	0.08	2.98023e-08
0.04	0.08	0.12	0.12	0.08
0.12	0.04	0.04	0.08	0.08
7.45058e-09	0.08	0.08	0.12	0.08
0.08	0.04	0.04	0.04	2.98023e-08
0.04	-0.04	0.04	0.08	0.04
0.04	0.04	0.04	0.08	0.04
0.04	7.45058e-09	0.04	0.08	0.04
0.04	0.08	0.04	0.08	0.04
0.04	0.04	0.08	0.08	2.98023e-08
7.45058e-09	7.45058e-09	0.04	0.04	0.04
0.08	0.04	0.04	0.04	2.98023e-08
0.04	7.45058e-09	0.04	0.08	0.08
0.08	7.45058e-09	0.08	0.08	0.04
-0.04	0.08	0.04	0.08	0.04
7.45058e-09	7.45058e-09	0.04	0.04	0.04
0.08	0.04	0.04	0.08	0.16
0.04	0.08	0.08	0.08	0.04
0.04	0.08	0.04	0.12	0.04
0.04	7.45058e-09	-0.04	0.08	0.04
0.08	0.08	0.04	0.08	0.08
0.04	0.04	0.08	0.04	0.08
0.04	0.04	0.08	0.08	0.04
0.04	0.08	0.04	0.12	0.04
-0.04	0.04	0.04	0.08	0.12
7.45058e-09	0.08	0.04	0.08	0.04
7.45058e-09	0.04	0.04	0.08	0.04
0.04	7.45058e-09	7.45058e-09	0.08	0.04
7.45058e-09	7.45058e-09	0.04	0.08	-0.04
0.04	0.08	7.45058e-09	0.12	0.08
0.04	7.45058e-09	7.45058e-09	0.08	0.04
0.04	0.04	0.04	0.04	0.04
0.04	0.04	0.04	0.08	0.04
0.04	0.04	0.08	0.04	0.08
0.04	0.08	0.04	0.08	2.98023e-08
0.04	7.45058e-09	0.04	0.08	0.08
0.08	7.45058e-09	0.04	0.04	0.08
7.45058e-09	0.04	7.45058e-09	0.08	0.04
7.45058e-09	0.04	0.08	0.08	0.04
0.08	7.45058e-09	7.45058e-09	0.12	2.98023e-08
0.04	0.04	0.04	0.04	0.04
0.04	0.08	0.12	0.08	2.98023e-08
0.04	0.08	0.04	0.12	2.98023e-08
7.45058e-09	0.04	0.04	0.08	0.04
0.04	0.04	0.04	0.12	2.98023e-08
-0.04	0.08	0.08	0.08	0.08
0.04	0.04	0.04	0.08	0.08
0.04	0.04	0.08	0.08	0.04
7.45058e-09	7.45058e-09	0.04	0.08	0.08
0.04	0.04	0.08	0.12	2.98023e-08
0.04	0.08	0.08	0.08	2.98023e-08
0.08	0.08	0.04	0.08	0.08
7.45058e-09	0.04	0.12	7.45058e-09	0.08
7.45058e-09	-0.04	0.04	0.04	0.04
7.45058e-09	0.04	0.08	0.16	0.04
0.08	0.04	0.04	0.04	0.08
7.45058e-09	0.04	0.04	0.08	0.08
0.08	7.45058e-09	0.08	0.08	0.04
7.45058e-09	0.08	7.45058e-09	0.04	0.04
0.04	0.04	0.08	0.04	0.08
0.04	0.08	0.12	0.04	0.08
0.04	0.08	0.04	0.12	0.08
0.04	0.04	0.08	0.12	0.08
0.04	7.45058e-09	0.04	0.12	0.08
7.45058e-09	0.04	0.08	0.08	0.04
7.45058e-09	0.04	0.08	0.04	0.08
0.04	0.04	0.04	0.16	0.04
7.45058e-09	0.04	0.04	0.12	0.04
0.04	7.45058e-09	7.45058e-09	0.08	2.98023e-08
7.45058e-09	0.08	0.08	0.08	0.04
0.04	0.04	0.08	0.08	0.08
0.08	0.04	0.08	0.16	0.08
0.04	0.04	0.04	0.08	0.04
0.04	0.04	0.04	0.08	2.98023e-08
0.04	0.04	0.04	0.08	0.08
0.04	0.04	7.45058e-09	0.08	2.98023e-08
0.04	0.08	0.08	0.08	0.08
0.04	7.45058e-09	0.08	0.12	0.12
0.08	7.45058e-09	0.08	0.04	0.04
0.04	0.04	7.45058e-09	0.12	0.12
7.45058e-09	-0.04	-0.04	0.08	2.98023e-08
0.04	0.04	0.04	0.12	2.98023e-08
0.08	7.45058e-09	0.04	0.08	0.04
0.04	7.45058e-09	0.08	0.12	0.04
7.45058e-09	7.45058e-09	0.04	0.08	0.08
7.45058e-09	0.04	0.04	0.16	0.04
7.45058e-09	0.04	0.04	0.04	0.04
7.45058e-09	0.08	0.08	0.04	2.98023e-08
0.04	0.04	7.45058e-09	0.08	0.08
7.45058e-09	0.04	0.04	0.04	0.08
7.45058e-09	7.45058e-09	0.08	0.08	0.04
0.04	0.08	0.04	0.08	0.04
7.45058e-09	0.04	0.04	0.04	0.04
0.04	0.08	0.04	0.08	0.04
7.45058e-09	0.04	0.08	0.08	0.04
0.04	0.04	0.04	0.08	0.04
0.04	0.04	0.08	0.08	0.04
7.45058e-09	0.08	0.08	0.08	0.08
0.04	0.08	0.04	0.12	0.04
7.45058e-09	7.45058e-09	0.08	0.04	0.04
0.04	-0.04	0.08	0.16	2.98023e-08
7.45058e-09	7.45058e-09	0.12	0.12	2.98023e-08
7.45058e-09	7.45058e-09	0.08	0.08	2.98023e-08
7.45058e-09	-0.04	-0.04	0.04	2.98023e-08
7.45058e-09	7.45058e-09	7.45058e-09	0.04	2.98023e-08
7.45058e-09	7.45058e-09	7.45058e-09	0.04	0.04
0.04	0.04	0.04	0.04	0.04
7.45058e-09	0.08	0.08	0.08	0.04
-0.04	0.08	0.04	0.08	2.98023e-08
0.08	0.04	0.08	0.04	0.04
7.45058e-09	7.45058e-09	7.45058e-09	0.08	0.04
0.08	7.45058e-09	0.04	0.04	0.12
0.04	0.04	7.45058e-09	0.08	0.04
0.04	7.45058e-09	0.08	0.08	0.04
0.04	0.08	0.08	0.08	2.98023e-08
7.45058e-09	0.08	0.04	0.08	0.08
0.08	0.08	7.45058e-09	0.08	0.04
7.45058e-09	0.04	0.04	0.12	0.04
7.45058e-09	0.04	0.04	0.12	0.04
0.04	7.45058e-09	0.08	0.04	2.98023e-08
7.45058e-09	7.45058e-09	0.04	0.08	0.04
0.04	0.04	0.08	0.08	0.08
7.45058e-09	0.08	0.08	7.45058e-09	0.04
0.08	-0.04	0.04	0.08	0.04
7.45058e-09	0.04	7.45058e-09	0.12	0.04
0.04	0.04	0.04	0.08	0.04
7.45058e-09	0.04	0.04	0.08	0.04
0.04	0.04	0.04	0.04	2.98023e-08
0.04	0.04	7.45058e-09	0.04	0.04
0.04	0.04	0.04	0.08	0.04
7.45058e-09	0.04	0.08	0.08	0.16
7.45058e-09	0.08	0.04	0.12	2.98023e-08
7.45058e-09	0.04	0.04	0.08	0.04
0.04	0.04	0.08	0.04	0.08
0.04	7.45058e-09	0.04	0.08	0.04
7.45058e-09	7.45058e-09	0.08	0.04	0.04
0.04	0.04	7.45058e-09	0.12	0.12
0.04	0.08	0.08	0.04	0.08
0.04	0.04	0.04	0.08	0.04
0.04	0.04	0.04	0.08	0.12
0.04	0.08	0.04	0.12	2.98023e-08
7.45058e-09	0.08	0.08	0.04	0.08
0.04	0.08	0.12	0.04	0.04
7.45058e-09	0.04	0.04	0.08	2.98023e-08
7.45058e-09	0.04	7.45058e-09	0.08	0.04
0.04	7.45058e-09	0.04	0.08	2.98023e-08
0.04	0.04	0.04	0.12	2.98023e-08
0.04	0.04	0.08	0.08	0.04
0.08	7.45058e-09	0.04	0.08	2.98023e-08
0.04	0.08	0.04	0.08	0.04
0.04	0.08	7.45058e-09	0.04	0.04
0.04	0.08	0.08	0.12	0.04
7.45058e-09	7.45058e-09	0.04	0.08	0.04
7.45058e-09	0.04	0.04	0.12	0.04
0.08	0.08	0.08	0.08	0.08
0.04	0.04	0.04	0.12	0.08
0.04	0.04	0.08	0.08	2.98023e-08
0.04	0.04	0.04	0.12	0.04
7.45058e-09	0.08	0.08	0.08	0.08
7.45058e-09	0.04	0.08	0.08	0.08
7.45058e-09	0.04	7.45058e-09	0.08	0.08
-0.04	0.04	7.45058e-09	0.08	0.04
0.08	0.08	0.04	0.08	2.98023e-08
0.04	0.08	0.08	0.08	0.08
7.45058e-09	0.04	0.04	0.04	0.08
7.45058e-09	0.08	0.04	0.08	0.04
0.04	7.45058e-09	7.45058e-09	0.08	2.98023e-08
-0.04	0.04	0.08	0.08	2.98023e-08
0.04	-0.04	0.04	0.04	0.04
0.04	7.45058e-09	0.04	0.08	0.08
0.04	0.08	7.45058e-09	0.08	2.98023e-08
7.45058e-09	0.04	0.04	0.12	2.98023e-08
7.45058e-09	7.45058e-09	0.08	0.12	2.98023e-08
7.45058e-09	0.08	0.04	0.04	0.04
7.45058e-09	7.45058e-09	0.04	0.04	0.08
7.45058e-09	0.04	0.04	0.12	0.04
7.45058e-09	0.04	0.04	0.08	0.04
0.04	0.04	-0.04	0.08	0.08
0.04	0.04	0.04	0.08	0.04
7.45058e-09	0.04	0.04	0.08	2.98023e-08
7.45058e-09	7.45058e-09	0.04	0.08	2.98023e-08
7.45058e-09	0.04	0.04	0.04	0.04
7.45058e-09	7.45058e-09	0.08	0.12	0.04
0.04	7.45058e-09	0.08	0.12	0.04
0.04	0.08	0.04	0.04	0.08
0.04	0.08	0.04	0.04	0.08
7.45058e-09	0.04	0.04	0.08	0.08
0.04	0.04	0.08	0.04	0.04
-0.04	7.45058e-09	0.04	0.08	0.04
0.04	0.08	0.04	0.04	0.04
7.45058e-09	0.08	0.04	0.08	0.04
0.04	0.04	0.04	0.08	2.98023e-08
0.04	7.45058e-09	0.04	7.45058e-09	0.08
7.45058e-09	0.08	0.04	0.04	2.98023e-08
0.04	0.08	0.04	0.08	0.04
0.04	0.04	0.04	0.08	0.08
7.45058e-09	0.04	0.08	0.08	0.08
7.45058e-09	7.45058e-09	0.08	0.04	0.04
7.45058e-09	7.45058e-09	0.04	0.08	0.08
0.04	7.45058e-09	0.08	0.12	2.98023e-08
0.04	0.04	0.08	0.12	0.08
0.04	0.04	0.04	0.04	0.04
0.04	7.45058e-09	0.04	0.08	0.08
0.04	0.04	7.45058e-09	0.08	0.04
0.04	0.08	0.04	0.04	0.08
0.08	0.04	0.12	0.12	2.98023e-08
7.45058e-09	0.04	0.04	0.04	0.04
0.08	0.12	0.08	0.08	0.04
0.08	0.04	0.08	0.04	0.04
7.45058e-09	0.04	0.04	0.08	2.98023e-08
0.04	0.08	0.04	0.08	0.04
0.04	0.04	0.04	0.04	0.08
7.45058e-09	0.08	0.08	0.04	0.04
0.04	0.08	0.04	0.12	0.04
0.08	0.04	0.04	0.12	0.08
0.04	7.45058e-09	0.08	0.08	0.08
0.04	0.04	0.04	0.04	0.04
7.45058e-09	0.04	0.04	0.12	0.04
-0.04	0.04	7.45058e-09	0.08	2.98023e-08
7.45058e-09	0.08	0.04	0.08	0.04
-0.04	0.04	0.04	0.12	0.04
0.08	7.45058e-09	0.08	0.08	0.04
0.04	0.04	0.04	0.08	2.98023e-08
7.45058e-09	0.08	0.04	0.08	0.04
0.04	0.08	0.08	0.04	0.04
0.04	0.04	0.04	0.08	0.08
-0.04	0.08	7.45058e-09	0.08	0.04
0.08	7.45058e-09	7.45058e-09	0.04	0.04
7.45058e-09	7.45058e-09	7.45058e-09	0.08	0.08
0.04	0.04	7.45058e-09	0.12	0.04
0.04	0.08	0.08	0.12	0.04
7.45058e-09	0.04	-0.04	0.08	0.04
0.08	0.08	0.08	0.04	0.08
7.45058e-09	0.08	0.08	0.08	0.04
-0.04	0.04	0.08	0.08	0.04
0.08	0.04	0.04	0.08	0.04
0.04	7.45058e-09	0.08	0.08	2.98023e-08
7.45058e-09	0.04	0.08	0.08	2.98023e-08
7.45058e-09	-0.04	0.04	0.12	2.98023e-08
0.04	0.08	0.04	0.04	0.04
0.04	0.04	0.08	0.08	0.04
0.08	0.04	0.04	0.08	2.98023e-08
7.45058e-09	7.45058e-09	0.04	0.08	-0.04
7.45058e-09	0.04	0.04	0.04	0.08
7.45058e-09	0.12	0.04	0.04	0.08
0.04	0.08	0.04	0.08	0.04
0.04	7.45058e-09	0.04	0.04	0.04
7.45058e-09	0.04	0.04	0.08	2.98023e-08
0.08	0.04	7.45058e-09	0.12	0.12
0.04	0.08	0.04	0.08	0.04
0.12	7.45058e-09	0.04	0.08	0.04
7.45058e-09	0.04	0.08	0.08	0.12
7.45058e-09	0.12	0.04	0.12	0.04
7.45058e-09	0.04	0.04	0.08	0.08
0.04	0.04	0.04	0.08	0.04
0.04	0.08	0.08	0.08	0.08
7.45058e-09	0.04	0.04	0.08	0.04
0.04	0.04	0.04	0.16	0.08
7.45058e-09	0.04	0.04	0.04	0.04
0.04	0.04	-0.04	0.12	0.08
0.04	0.04	-0.04	0.08	0.04
0.04	0.04	0.04	0.08	0.04
0.04	7.45058e-09	7.45058e-09	0.04	0.04
7.45058e-09	0.08	0.04	0.08	2.98023e-08
0.08	0.04	0.08	0.04	0.08
0.04	0.04	0.08	0.08	0.04
7.45058e-09	0.04	0.08	0.12	0.08
7.45058e-09	7.45058e-09	0.08	0.08	0.04
0.04	0.04	0.08	0.08	0.08
0.08	0.04	7.45058e-09	0.08	0.04
7.45058e-09	7.45058e-09	0.08	0.04	2.98023e-08
7.45058e-09	7.45058e-09	0.08	0.08	0.04
-0.04	7.45058e-09	0.04	0.04	0.08
0.04	0.04	0.04	0.08	2.98023e-08
-0.04	0.08	0.08	0.04	2.98023e-08
7.45058e-09	7.45058e-09	7.45058e-09	0.04	0.08
0.04	0.04	0.04	0.12	0.08
0.04	0.04	0.08	0.08	0.04
7.45058e-09	0.04	0.04	0.12	0.08
0.04	0.08	0.08	0.04	0.04
7.45058e-09	0.04	0.08	0.08	0.08
7.45058e-09	0.04	0.04	0.04	0.08
0.04	0.04	0.08	0.08	0.04
0.08	7.45058e-09	0.08	0.04	0.04
0.04	0.04	-0.04	0.04	0.04
0.08	0.04	0.04	0.08	0.04
0.08	0.04	0.04	0.04	2.98023e-08
7.45058e-09	0.04	0.04	0.04	0.04
7.45058e-09	7.45058e-09	0.04	0.04	0.08
7.45058e-09	0.04	0.04	0.08	0.08
0.04	0.08	0.04	0.12	0.08
7.45058e-09	0.04	0.04	0.08	2.98023e-08
7.45058e-09	0.04	7.45058e-09	0.12	0.04
0.04	0.04	0.04	0.04	0.04
0.04	0.04	0.04	0.04	0.08
0.04	0.04	0.04	0.08	0.08
7.45058e-09	7.45058e-09	0.04	0.08	0.04
7.45058e-09	0.04	0.04	0.08	2.98023e-08
0.04	7.45058e-09	0.08	0.08	0.08
0.12	7.45058e-09	0.08	0.04	0.04
0.04	0.04	0.04	0.04	0.08
0.04	7.45058e-09	0.04	0.12	0.08
0.08	0.08	0.04	0.08	0.04
7.45058e-09	0.04	0.08	0.08	2.98023e-08
0.04	0.04	0.08	0.08	0.04
7.45058e-09	7.45058e-09	7.45058e-09	0.08	0.08
7.45058e-09	7.45058e-09	0.04	0.08	0.08
0.08	7.45058e-09	7.45058e-09	0.08	0.04
7.45058e-09	0.04	0.08	7.45058e-09	0.08
7.45058e-09	0.08	0.08	0.04	0.04
0.04	0.04	0.08	0.08	0.08
0.08	0.08	0.04	0.08	0.08
7.45058e-09	0.08	0.08	0.04	0.04
0.08	7.45058e-09	0.08	0.08	0.08
7.45058e-09	0.04	7.45058e-09	0.08	2.98023e-08
0.04	0.04	0.08	0.04	2.98023e-08
0.04	0.04	0.08	0.08	2.98023e-08
7.45058e-09	0.04	0.04	0.08	0.12
0.08	0.04	0.08	0.04	2.98023e-08
0.04	7.45058e-09	0.08	0.08	0.08
0.04	7.45058e-09	0.04	0.08	0.04
0.04	7.45058e-09	0.12	0.04	0.04
7.45058e-09	7.45058e-09	0.04	0.12	2.98023e-08
7.45058e-09	7.45058e-09	0.04	0.04	0.04
0.08	0.04	0.04	0.04	2.98023e-08
0.08	0.08	0.08	0.04	2.98023e-08
0.08	0.04	0.08	0.08	0.08
0.04	0.04	7.45058e-09	0.04	0.04
7.45058e-09	0.04	0.04	0.08	0.08
0.04	7.45058e-09	0.04	0.08	0.08
7.45058e-09	0.04	0.04	0.04	-0.04
0.04	0.04	-0.04	0.12	2.98023e-08
0.04	7.45058e-09	0.04	0.12	0.04
0.04	0.04	0.04	0.04	2.98023e-08
0.04	7.45058e-09	0.08	0.04	0.04
0.08	0.04	0.04	0.04	0.04
0.04	0.04	7.45058e-09	0.04	0.04
0.04	0.04	0.08	0.04	0.08
7.45058e-09	-0.04	0.08	0.04	2.98023e-08
7.45058e-09	7.45058e-09	0.08	0.08	0.04
0.04	7.45058e-09	0.08	0.12	0.08
0.04	0.04	0.08	0.08	2.98023e-08
7.45058e-09	0.04	0.08	7.45058e-09	0.08
0.04	0.04	0.04	0.08	0.04
0.04	7.45058e-09	7.45058e-09	0.08	2.98023e-08
0.08	-0.04	7.45058e-09	0.12	0.04
0.04	7.45058e-09	7.45058e-09	0.08	0.04
7.45058e-09	0.04	7.45058e-09	0.08	0.04
0.04	0.04	0.08	0.08	0.08
0.04	0.04	0.04	0.04	0.04
7.45058e-09	0.04	0.08	0.08	0.08
0.04	0.08	0.04	0.08	0.04
0.04	7.45058e-09	7.45058e-09	0.12	0.04
0.08	7.45058e-09	0.04	0.08	2.98023e-08
0.04	7.45058e-09	0.08	0.08	0.04
0.04	7.45058e-09	0.04	0.12	0.08
0.08	0.04	0.08	0.08	0.08
7.45058e-09	7.45058e-09	0.12	0.08	0.04
7.45058e-09	0.04	7.45058e-09	0.04	0.04
0.04	7.45058e-09	0.08	0.08	2.98023e-08
0.04	0.04	0.04	0.08	2.98023e-08
0.08	0.08	0.04	0.04	2.98023e-08
0.04	7.45058e-09	7.45058e-09	0.12	0.04
0.04	7.45058e-09	7.45058e-09	0.04	2.98023e-08
0.04	7.45058e-09	0.08	0.08	0.04
0.04	0.08	0.04	0.12	-0.04
7.45058e-09	0.04	7.45058e-09	0.12	0.04
0.04	0.08	0.08	0.08	0.08
0.04	0.04	7.45058e-09	0.08	0.08
0.08	0.04	0.04	0.08	2.98023e-08
0.04	7.45058e-09	0.04	0.08	0.08
0.04	0.04	0.04	0.12	0.08
7.45058e-09	7.45058e-09	0.04	0.08	0.04
0.04	0.08	7.45058e-09	0.04	0.04
7.45058e-09	7.45058e-09	0.08	0.12	2.98023e-08
7.45058e-09	0.12	0.08	0.12	0.08
0.08	0.04	0.08	0.04	2.98023e-08
0.08	0.04	0.08	0.12	0.04
0.04	7.45058e-09	7.45058e-09	0.08	0.04
0.08	0.08	0.04	0.08	-0.04
0.04	7.45058e-09	7.45058e-09	0.08	0.04
7.45058e-09	0.04	0.04	0.08	0.04
0.04	7.45058e-09	0.04	0.04	0.04
7.45058e-09	0.04	0.04	0.04	0.08
7.45058e-09	0.08	0.04	0.08	2.98023e-08
0.04	0.08	0.04	0.08	0.04
7.45058e-09	0.04	0.08	0.08	2.98023e-08
0.04	0.04	0.04	0.08	0.04
7.45058e-09	0.08	0.08	0.08	2.98023e-08
0.08	0.04	0.04	0.04	0.08
0.04	7.45058e-09	0.04	0.04	0.08
7.45058e-09	0.04	0.04	0.04	0.08
7.45058e-09	7.45058e-09	7.45058e-09	0.08	2.98023e-08
7.45058e-09	0.04	0.08	0.08	0.08
0.12	0.08	0.04	0.04	0.04
0.04	0.04	7.45058e-09	0.08	-0.04
-0.04	0.04	7.45058e-09	0.12	0.04
0.04	0.04	0.04	0.12	0.04
0.04	0.04	0.04	0.08	0.08
7.45058e-09	0.08	0.04	0.08	0.04
0.04	0.04	0.04	0.08	0.04
7.45058e-09	0.04	0.08	0.08	0.04
7.45058e-09	0.04	0.04	0.08	0.12
7.45058e-09	0.08	0.04	0.08	2.98023e-08
7.45058e-09	0.08	0.04	0.08	2.98023e-08
7.45058e-09	7.45058e-09	0.08	0.04	0.08
0.04	0.04	0.08	0.08	0.08
0.08	0.04	0.08	0.04	0.04
7.45058e-09	0.12	0.08	0.08	-0.04
0.04	0.04	0.04	0.08	0.04
0.04	7.45058e-09	0.04	0.04	0.08
0.04	0.04	0.04	0.04	2.98023e-08
0.04	0.04	0.04	0.08	0.04
0.08	0.04	0.08	0.08	0.04
0.04	7.45058e-09	0.04	0.08	2.98023e-08
0.04	7.45058e-09	0.08	0.04	0.04
-0.04	0.04	0.04	0.08	2.98023e-08
0.04	7.45058e-09	0.04	0.04	0.08
0.04	0.04	0.04	0.08	0.04
7.45058e-09	0.12	7.45058e-09	0.04	0.04
0.04	0.08	0.04	0.04	0.04
0.04	0.08	0.08	0.08	2.98023e-08
7.45058e-09	0.08	7.45058e-09	0.08	2.98023e-08
7.45058e-09	0.04	0.08	0.12	2.98023e-08
-0.04	7.45058e-09	0.08	0.08	2.98023e-08
0.04	0.04	0.04	0.04	0.04
0.04	0.04	7.45058e-09	0.04	0.04
0.08	0.04	0.04	0.12	0.08
0.04	-0.04	7.45058e-09	0.04	2.98023e-08
0.08	-0.04	0.04	0.08	2.98023e-08
0.04	0.08	0.04	0.12	0.08
7.45058e-09	0.04	0.04	0.08	0.08
7.45058e-09	7.45058e-09	0.08	0.08	2.98023e-08
7.45058e-09	0.08	0.04	0.12	0.08
7.45058e-09	0.08	0.04	0.08	0.04
7.45058e-09	-0.04	7.45058e-09	0.08	0.04
-0.04	0.08	0.04	0.08	0.08
0.04	0.08	0.04	0.08	0.04
0.04	0.04	0.04	7.45058e-09	0.04
7.45058e-09	7.45058e-09	0.04	0.08	2.98023e-08
0.04	7.45058e-09	0.04	0.04	0.04
0.08	0.08	0.04	0.08	0.04
0.04	0.04	0.04	0.08	0.04
0.04	0.04	7.45058e-09	0.04	2.98023e-08
0.04	7.45058e-09	0.04	0.08	0.08
7.45058e-09	0.04	7.45058e-09	0.08	0.12
7.45058e-09	0.04	0.04	0.08	2.98023e-08
0.04	0.08	0.04	0.04	0.04
0.08	0.04	0.04	0.04	2.98023e-08
7.45058e-09	0.04	7.45058e-09	0.08	0.04
0.08	0.08	0.04	7.45058e-09	0.04
0.04	7.45058e-09	0.08	0.04	0.08
7.45058e-09	7.45058e-09	0.08	0.08	0.04
0.04	0.04	7.45058e-09	0.08	2.98023e-08
0.04	0.04	0.08	0.08	0.04
0.08	0.04	0.08	0.04	0.08
0.04	0.04	0.12	0.08	0.04
0.04	0.04	7.45058e-09	0.08	0.04
0.04	0.04	0.08	0.08	2.98023e-08
0.04	7.45058e-09	0.04	0.08	0.04
0.08	0.04	0.08	0.08	0.08
0.04	0.04	-0.04	0.08	0.08
0.08	0.04	7.45058e-09	0.04	0.04
7.45058e-09	0.04	0.04	7.45058e-09	0.04
7.45058e-09	7.45058e-09	-0.04	0.04	0.04
7.45058e-09	0.04	0.04	0.08	2.98023e-08
0.04	0.04	7.45058e-09	0.04	0.04
0.04	0.08	0.12	7.45058e-09	0.08
7.45058e-09	0.12	0.04	0.08	0.04
0.04	0.08	0.08	0.08	0.04
7.45058e-09	0.08	0.04	0.08	0.08
7.45058e-09	0.12	7.45058e-09	0.08	0.08
0.04	0.04	0.08	0.04	0.08
0.04	0.04	0.04	0.04	0.04
0.04	7.45058e-09	0.04	0.08	0.04
0.04	7.45058e-09	0.04	0.04	2.98023e-08
0.04	0.04	0.04	0.04	0.08
7.45058e-09	0.04	0.08	0.04	2.98023e-08
0.04	0.04	0.08	0.08	0.04
7.45058e-09	0.08	0.04	0.04	0.04
0.04	0.08	0.08	0.04	0.04
0.04	0.08	7.45058e-09	0.08	0.04
0.04	0.04	0.08	0.08	0.04
7.45058e-09	7.45058e-09	7.45058e-09	0.04	0.08
7.45058e-09	7.45058e-09	0.04	0.08	0.08
0.04	7.45058e-09	0.08	0.08	2.98023e-08
0.04	0.04	7.45058e-09	0.04	0.08
0.04	0.04	0.04	0.08	2.98023e-08
0.08	7.45058e-09	0.04	0.04	0.04
0.04	0.04	0.08	0.08	2.98023e-08
0.08	0.04	0.08	0.08	0.08
0.08	0.08	0.04	0.08	2.98023e-08
0.04	7.45058e-09	0.08	0.12	0.04
0.04	0.04	0.04	0.12	0.04
0.04	7.45058e-09	0.04	0.08	0.04
0.04	7.45058e-09	7.45058e-09	0.08	0.04
7.45058e-09	0.04	0.04	0.08	2.98023e-08
0.04	0.08	0.04	0.08	0.08
7.45058e-09	0.04	0.08	0.04	0.08
0.04	0.08	0.04	0.08	0.08
0.04	0.04	0.04	0.08	0.04
0.04	7.45058e-09	0.04	0.08	0.04
7.45058e-09	0.04	7.45058e-09	0.08	0.04
0.04	0.08	0.04	0.12	0.08
0.04	7.45058e-09	0.04	0.04	0.12
0.04	0.04	0.08	0.04	0.04
7.45058e-09	0.04	0.04	0.08	0.08
0.08	0.04	0.08	0.04	0.04
0.04	7.45058e-09	0.08	0.08	2.98023e-08
0.04	0.04	0.04	0.12	0.04
0.04	0.04	0.04	0.12	2.98023e-08
7.45058e-09	7.45058e-09	0.08	0.08	0.08
0.04	0.04	0.04	0.04	0.04
7.45058e-09	0.08	7.45058e-09	0.08	2.98023e-08
7.45058e-09	0.08	0.08	0.04	2.98023e-08
0.04	7.45058e-09	0.12	0.08	0.08
0.04	7.45058e-09	0.08	7.45058e-09	0.04
0.08	7.45058e-09	0.04	0.08	0.12
0.04	0.04	0.04	0.08	0.04
7.45058e-09	7.45058e-09	0.04	0.12	0.04
0.04	0.04	0.04	0.08	0.08
0.04	0.04	0.04	0.04	0.04
7.45058e-09	0.04	0.08	0.08	0.04
0.04	-0.04	0.08	0.08	0.08
7.45058e-09	0.04	0.08	0.08	0.04
0.04	7.45058e-09	7.45058e-09	0.08	0.04
0.04	0.04	0.04	0.08	0.04
0.08	0.08	0.04	0.08	0.08
0.08	0.08	0.08	0.04	2.98023e-08
7.45058e-09	0.04	7.45058e-09	0.08	0.04
7.45058e-09	0.08	0.12	0.04	0.08
7.45058e-09	-0.04	0.04	0.04	2.98023e-08
7.45058e-09	0.04	0.08	0.08	0.04
0.04	0.04	0.08	7.45058e-09	2.98023e-08
-0.04	7.45058e-09	0.08	0.08	0.04
0.04	0.08	0.04	0.04	0.04
7.45058e-09	0.04	0.08	0.04	0.04
0.04	0.04	0.04	0.08	0.08
7.45058e-09	0.04	0.04	0.12	0.04
0.04	0.08	0.08	0.08	0.04
7.45058e-09	0.04	0.04	0.12	0.08
0.08	7.45058e-09	0.12	0.04	0.04
0.04	7.45058e-09	0.12	7.45058e-09	2.98023e-08
0.04	0.04	0.08	0.12	0.08
0.08	7.45058e-09	7.45058e-09	0.08	0.04
0.04	0.04	0.08	0.08	0.04
7.45058e-09	0.08	0.08	0.04	0.04
0.04	0.08	0.04	0.08	2.98023e-08
0.04	7.45058e-09	0.04	0.08	0.08
0.04	0.08	0.04	0.08	0.04
0.08	0.04	0.08	0.08	0.08
7.45058e-09	0.08	0.08	0.04	2.98023e-08
7.45058e-09	0.04	0.08	0.08	0.04
0.04	0.04	0.08	0.08	0.04
0.04	0.04	0.04	0.08	0.04
0.04	0.08	0.04	0.08	0.04
0.04	0.08	7.45058e-09	0.08	0.04
0.08	0.04	0.04	0.08	0.08
7.45058e-09	7.45058e-09	0.04	0.08	0.04
7.45058e-09	0.04	0.08	0.12	0.04
0.04	7.45058e-09	0.08	0.04	0.08
7.45058e-09	0.04	0.04	0.08	0.04
0.04	0.08	0.04	0.12	0.04
0.08	0.04	0.04	0.08	0.08
7.45058e-09	7.45058e-09	0.04	0.08	2.98023e-08
0.08	0.04	0.08	0.16	0.04
0.08	0.04	0.08	0.08	0.04
0.04	0.08	0.04	0.04	0.08
0.04	0.04	0.04	0.04	0.08
0.04	0.04	7.45058e-09	0.16	0.04
0.04	7.45058e-09	0.04	0.08	0.04
0.04	0.04	0.04	0.12	0.04
7.45058e-09	0.04	0.04	0.04	0.08
0.04	0.04	0.04	0.08	0.04
0.04	7.45058e-09	7.45058e-09	0.04	0.04
0.04	0.04	0.04	0.08	0.04
0.04	0.04	0.04	0.08	0.04
0.08	0.04	0.08	0.08	0.04
0.08	0.04	0.08	0.04	2.98023e-08
7.45058e-09	7.45058e-09	7.45058e-09	0.08	0.08
7.45058e-09	0.04	0.04	0.08	0.04
0.08	0.08	0.04	7.45058e-09	2.98023e-08
7.45058e-09	0.08	7.45058e-09	0.08	0.04
7.45058e-09	0.04	0.08	0.08	0.04
0.04	0.04	0.08	0.08	0.04
7.45058e-09	7.45058e-09	0.08	0.08	0.08
0.04	0.08	0.04	0.08	2.98023e-08
7.45058e-09	0.04	0.04	0.08	0.08
7.45058e-09	7.45058e-09	7.45058e-09	0.08	0.04
7.45058e-09	0.04	0.04	7.45058e-09	0.04
0.04	0.04	0.08	0.12	0.08
0.08	0.08	0.08	0.08	0.04
0.04	0.04	0.08	7.45058e-09	0.04
0.04	0.04	0.04	0.04	0.08
0.08	0.04	0.04	0.08	2.98023e-08
0.08	0.04	0.08	7.45058e-09	0.08
7.45058e-09	0.04	0.08	0.04	0.04
0.04	0.04	0.04	0.08	0.04
0.04	7.45058e-09	0.04	0.08	2.98023e-08
0.04	0.08	0.08	0.08	0.04
0.04	7.45058e-09	0.04	0.08	0.04
0.04	0.04	0.04	0.08	0.12
7.45058e-09	0.04	0.08	0.04	0.04
0.08	0.04	0.04	0.04	2.98023e-08
7.45058e-09	0.04	0.04	0.08	2.98023e-08
0.04	0.04	7.45058e-09	0.04	0.08
0.04	7.45058e-09	7.45058e-09	0.04	0.04
7.45058e-09	0.04	7.45058e-09	0.04	2.98023e-08
7.45058e-09	0.08	0.04	0.08	0.08
0.08	0.04	0.08	0.04	0.04
-0.04	7.45058e-09	0.04	0.08	0.08
0.04	7.45058e-09	7.45058e-09	7.45058e-09	0.12
0.04	0.12	7.45058e-09	0.08	0.04
0.04	0.04	0.08	0.04	0.04
-0.04	0.04	0.04	0.08	0.04
0.04	0.04	0.04	7.45058e-09	0.04
0.04	0.04	0.08	0.08	0.04
7.45058e-09	0.04	0.08	0.08	2.98023e-08
0.12	-0.04	0.04	0.08	0.04
0.04	-0.04	0.08	0.04	0.08
-0.04	0.08	0.04	0.12	0.08
-0.04	7.45058e-09	0.04	0.08	0.04
7.45058e-09	0.04	0.08	7.45058e-09	2.98023e-08
0.08	0.04	0.04	0.08	0.08
0.04	0.04	7.45058e-09	0.08	0.04
7.45058e-09	0.08	7.45058e-09	0.08	0.04
0.08	0.04	7.45058e-09	0.04	2.98023e-08
0.08	0.04	0.04	0.08	0.08
0.04	0.04	7.45058e-09	0.08	2.98023e-08
0.08	0.04	0.04	0.04	0.08
0.04	0.04	0.04	0.08	0.08
0.04	0.04	0.08	0.08	0.08
0.04	0.04	0.04	0.04	2.98023e-08
7.45058e-09	0.08	7.45058e-09	0.08	0.04
0.04	0.04	0.04	0.04	0.04
7.45058e-09	0.04	0.08	0.04	0.12
0.12	0.04	7.45058e-09	0.08	0.08
7.45058e-09	0.04	0.04	7.45058e-09	0.04
0.04	0.04	7.45058e-09	0.08	0.08
7.45058e-09	0.04	0.12	0.08	2.98023e-08
0.04	0.04	0.04	0.04	0.04
0.04	7.45058e-09	7.45058e-09	0.12	2.98023e-08
7.45058e-09	7.45058e-09	0.04	0.08	0.04
0.04	7.45058e-09	0.04	0.08	2.98023e-08
0.04	7.45058e-09	0.04	0.12	0.08
0.04	7.45058e-09	0.08	0.08	-0.04
0.04	0.08	0.04	0.04	0.08
0.04	0.04	0.04	0.08	0.04
0.08	0.08	0.04	0.08	0.04
0.04	0.04	7.45058e-09	0.08	0.08
7.45058e-09	0.04	7.45058e-09	0.08	0.04
0.08	0.04	0.08	0.08	2.98023e-08
7.45058e-09	0.04	0.04	0.04	0.04
7.45058e-09	0.04	0.08	0.04	0.08
7.45058e-09	7.45058e-09	0.04	0.12	0.04
0.04	0.08	0.04	0.04	0.04
0.04	0.08	7.45058e-09	0.04	0.04
0.04	7.45058e-09	0.08	0.04	0.08
7.45058e-09	0.04	0.08	0.04	2.98023e-08
0.04	0.04	0.04	0.08	0.04
0.04	0.04	7.45058e-09	0.04	0.08
7.45058e-09	0.04	0.08	0.04	0.04
7.45058e-09	7.45058e-09	0.04	0.08	0.04
0.04	0.04	0.08	0.04	2.98023e-08
0.04	0.08	0.04	0.04	2.98023e-08
0.04	0.04	0.04	0.04	0.04
0.08	0.04	0.08	0.04	0.04
7.45058e-09	0.04	0.04	0.12	0.04
7.45058e-09	0.12	0.08	0.08	2.98023e-08
7.45058e-09	7.45058e-09	7.45058e-09	0.08	0.04
0.04	7.45058e-09	0.04	7.45058e-09	0.08
0.04	0.08	0.04	0.08	0.04
7.45058e-09	7.45058e-09	0.04	0.08	0.04
0.04	7.45058e-09	7.45058e-09	0.04	0.08
7.45058e-09	7.45058e-09	0.08	7.45058e-09	2.98023e-08
7.45058e-09	7.45058e-09	0.12	0.04	2.98023e-08
0.04	0.04	7.45058e-09	0.04	0.04
0.08	7.45058e-09	0.04	0.08	0.04
7.45058e-09	7.45058e-09	0.04	0.08	0.04
0.04	7.45058e-09	0.04	0.08	0.04
-0.04	0.08	0.08	0.04	0.04
7.45058e-09	0.04	0.08	0.08	2.98023e-08
0.08	0.08	0.08	0.04	0.04
7.45058e-09	7.45058e-09	0.08	0.08	0.04
7.45058e-09	0.04	0.04	0.12	0.04
0.04	0.04	0.04	0.12	0.04
0.04	0.08	7.45058e-09	0.08	0.04
7.45058e-09	0.04	0.08	0.04	0.04
0.04	0.04	0.04	0.04	0.08
0.08	0.04	0.08	0.08	0.04
7.45058e-09	-0.04	0.04	0.08	0.04
7.45058e-09	7.45058e-09	0.04	0.08	0.04
0.08	0.04	0.04	0.08	0.04
7.45058e-09	0.04	7.45058e-09	0.08	2.98023e-08
0.04	0.04	0.04	0.12	0.04
0.08	7.45058e-09	0.04	0.08	0.08
0.04	0.04	0.04	0.04	0.04
0.08	0.08	7.45058e-09	0.04	0.04
7.45058e-09	7.45058e-09	0.08	0.04	0.04
0.04	7.45058e-09	0.08	0.08	2.98023e-08
0.08	7.45058e-09	0.04	0.04	0.08
7.45058e-09	0.08	0.08	0.04	0.08
-0.04	0.04	0.04	0.08	0.04
7.45058e-09	0.04	0.04	0.08	0.04
0.04	7.45058e-09	0.08	0.04	0.08
0.04	0.08	0.04	0.08	0.04
0.08	7.45058e-09	0.04	0.04	0.04
0.04	0.04	0.04	0.04	2.98023e-08
0.04	0.04	0.08	0.08	0.08
7.45058e-09	0.04	0.08	7.45058e-09	0.04
7.45058e-09	0.12	0.04	0.08	0.04
0.04	0.04	0.04	0.08	2.98023e-08
7.45058e-09	0.04	0.04	0.08	0.04
0.04	0.08	0.08	0.08	0.08
0.04	0.04	0.12	0.08	0.12
0.04	0.12	0.04	0.12	0.04
7.45058e-09	0.04	0.04	0.08	0.04
-0.04	0.04	7.45058e-09	0.04	0.08
0.04	0.08	7.45058e-09	0.08	-0.08
0.08	0.04	0.08	0.04	0.04
0.04	-0.04	0.04	0.08	0.08
0.04	0.04	0.04	0.08	0.04
7.45058e-09	0.12	0.04	0.04	0.08
0.04	0.08	0.04	0.12	2.98023e-08
0.04	0.04	0.04	0.08	0.08
0.08	-0.04	0.04	0.08	0.04
0.04	7.45058e-09	0.12	0.08	0.08
0.08	0.08	0.08	0.12	0.08
0.04	0.12	0.08	0.04	0.04
0.04	7.45058e-09	0.12	0.12	0.04
7.45058e-09	0.04	0.04	0.04	2.98023e-08
0.04	0.08	0.08	0.04	2.98023e-08
0.04	0.04	0.04	0.08	0.04
7.45058e-09	0.04	0.04	0.12	0.04
7.45058e-09	0.04	0.04	0.08	0.04
0.04	0.12	0.08	0.08	0.08
0.04	0.08	0.04	0.08	0.12
0.04	0.04	0.04	0.04	0.08
0.04	0.08	7.45058e-09	0.04	0.08
0.04	0.08	0.04	0.08	0.08
0.04	-0.04	0.08	7.45058e-09	0.08
0.04	0.04	0.08	0.12	2.98023e-08
0.08	0.04	0.12	0.12	0.04
0.04	0.04	0.08	0.08	2.98023e-08
7.45058e-09	0.08	0.04	0.12	2.98023e-08
7.45058e-09	0.04	0.08	0.16	0.04
0.04	7.45058e-09	0.08	0.12	0.04
0.04	0.08	0.04	0.04	2.98023e-08
0.04	0.04	0.08	0.08	2.98023e-08
0.08	0.08	7.45058e-09	0.04	2.98023e-08
7.45058e-09	0.04	0.08	0.04	-0.04
0.04	0.04	0.04	0.04	0.04
0.08	0.04	0.04	0.12	0.04
0.08	7.45058e-09	7.45058e-09	0.08	2.98023e-08
7.45058e-09	0.04	0.04	0.08	2.98023e-08
0.04	7.45058e-09	0.08	0.12	0.04
-0.04	7.45058e-09	0.04	0.04	0.04
0.04	7.45058e-09	0.08	0.08	2.98023e-08
0.08	7.45058e-09	0.08	0.04	0.08
7.45058e-09	0.04	0.04	0.04	0.04
0.04	0.04	7.45058e-09	0.08	0.08
0.08	0.08	0.04	0.12	0.04
0.04	0.04	0.08	0.08	0.08
7.45058e-09	7.45058e-09	0.08	0.08	0.08
7.45058e-09	7.45058e-09	0.12	0.08	0.04
0.04	0.04	0.08	0.12	0.04
-0.04	0.04	-0.04	0.04	2.98023e-08
0.04	0.04	0.08	0.12	0.08
0.04	0.08	7.45058e-09	0.08	0.08
0.08	0.08	0.08	0.08	0.08
0.04	0.04	7.45058e-09	0.08	0.08
0.08	7.45058e-09	0.08	0.08	0.04
0.12	0.04	0.04	0.08	2.98023e-08
0.04	0.04	0.08	0.08	0.04
7.45058e-09	0.08	0.08	0.04	0.04
7.45058e-09	0.04	0.04	0.08	0.08
0.04	0.04	0.08	0.12	0.04
0.04	0.04	0.08	0.12	0.08
0.08	7.45058e-09	0.04	0.04	0.04
-0.04	0.04	0.08	7.45058e-09	0.04
0.04	0.08	0.04	0.04	0.04
7.45058e-09	0.04	0.04	0.04	2.98023e-08
0.04	0.04	0.04	7.45058e-09	0.04
0.08	0.04	0.04	0.04	2.98023e-08
0.08	0.04	0.08	0.08	0.04
7.45058e-09	0.04	7.45058e-09	0.04	0.08
0.04	7.45058e-09	7.45058e-09	0.04	2.98023e-08
0.08	0.04	0.08	0.04	0.04
0.04	0.08	0.04	7.45058e-09	0.04
7.45058e-09	0.08	0.12	0.08	0.04
0.04	7.45058e-09	0.04	0.04	0.04
0.04	0.04	0.04	0.04	2.98023e-08
0.04	0.12	0.08	0.04	2.98023e-08
-0.04	7.45058e-09	0.04	7.45058e-09	2.98023e-08
7.45058e-09	0.08	0.08	0.04	0.04
7.45058e-09	0.04	0.04	0.12	0.04
7.45058e-09	7.45058e-09	0.04	0.12	0.04
0.04	0.04	0.08	0.04	0.04
0.04	0.08	0.04	0.08	0.08
0.08	0.04	7.45058e-09	0.08	0.04
0.04	0.08	0.04	0.04	0.08
0.08	0.04	0.08	0.08	2.98023e-08
7.45058e-09	0.04	0.04	0.04	0.04
7.45058e-09	0.04	0.04	0.04	2.98023e-08
7.45058e-09	0.04	0.04	0.08	0.04
0.04	0.04	0.04	0.04	0.08
7.45058e-09	-0.04	0.12	7.45058e-09	0.04
7.45058e-09	0.04	0.04	0.08	0.04
0.04	0.08	0.08	0.08	2.98023e-08
0.04	0.04	0.04	0.04	0.04
7.45058e-09	0.04	0.04	0.04	0.08
0.04	0.08	7.45058e-09	0.04	0.04
0.04	0.12	0.04	0.04	0.04
0.04	7.45058e-09	0.08	0.04	0.08
7.45058e-09	7.45058e-09	0.04	0.08	0.04
0.04	0.04	0.08	0.04	0.04
0.08	0.04	7.45058e-09	0.08	0.04
0.04	0.04	7.45058e-09	0.12	0.04
0.04	0.04	0.04	0.04	0.04
0.04	0.08	0.04	0.08	2.98023e-08
0.04	0.04	0.08	0.08	0.04
7.45058e-09	7.45058e-09	7.45058e-09	0.08	0.04
7.45058e-09	7.45058e-09	0.08	0.08	0.04
0.04	0.08	0.04	0.08	2.98023e-08
7.45058e-09	0.04	7.45058e-09	0.08	2.98023e-08
0.04	0.04	0.08	0.12	0.04
0.04	0.04	0.04	0.08	0.12
0.04	0.08	0.04	0.04	2.98023e-08
0.08	7.45058e-09	7.45058e-09	7.45058e-09	0.04
0.04	0.04	0.04	0.08	0.04
0.04	0.08	7.45058e-09	0.08	0.04
0.04	0.12	0.04	0.12	0.04
7.45058e-09	7.45058e-09	0.08	0.08	0.08
0.08	0.04	7.45058e-09	0.04	0.04
0.04	7.45058e-09	0.04	0.12	0.04
0.04	0.04	0.08	0.04	2.98023e-08
7.45058e-09	7.45058e-09	0.08	0.08	0.04
7.45058e-09	0.04	0.08	0.04	-0.04
0.04	7.45058e-09	0.04	0.08	0.04
0.04	0.04	0.08	0.08	0.08
0.04	0.04	0.04	7.45058e-09	0.04
7.45058e-09	0.08	0.04	0.04	2.98023e-08
0.04	7.45058e-09	0.08	0.04	0.04
0.08	0.04	0.04	0.12	0.04
0.08	0.04	0.04	0.08	0.04
0.08	7.45058e-09	0.04	0.08	0.08
0.04	0.08	7.45058e-09	0.04	0.08
7.45058e-09	0.08	0.04	0.12	0.08
7.45058e-09	0.08	7.45058e-09	0.04	0.04
0.08	0.04	0.08	0.08	0.04
0.04	0.08	7.45058e-09	0.08	0.08
7.45058e-09	0.04	0.04	0.04	0.04
0.04	7.45058e-09	0.04	0.04	0.04
0.08	7.45058e-09	0.04	0.04	0.04
7.45058e-09	-0.04	0.04	7.45058e-09	0.04
-0.04	0.08	0.04	0.04	0.08
0.04	0.04	0.04	0.08	2.98023e-08
7.45058e-09	7.45058e-09	0.12	0.08	0.04
0.08	0.04	0.04	0.12	0.04
7.45058e-09	0.04	0.08	0.08	0.08
7.45058e-09	7.45058e-09	0.04	0.04	-0.04
0.08	0.04	0.04	0.08	0.08
0.04	0.04	0.04	0.08	2.98023e-08
7.45058e-09	0.04	0.04	0.08	0.08
7.45058e-09	0.04	7.45058e-09	0.12	0.08
0.04	0.04	0.04	0.08	2.98023e-08
7.45058e-09	0.04	0.04	0.04	0.08
0.08	0.08	0.08	0.08	2.98023e-08
0.04	0.04	0.12	0.04	0.04
0.08	7.45058e-09	0.04	0.08	2.98023e-08
0.04	7.45058e-09	0.08	0.08	0.04
7.45058e-09	0.04	7.45058e-09	0.12	2.98023e-08
0.04	0.08	7.45058e-09	0.04	0.04
0.04	0.08	0.04	0.08	2.98023e-08
7.45058e-09	0.08	0.08	0.12	0.04
7.45058e-09	7.45058e-09	0.04	0.08	2.98023e-08
0.04	7.45058e-09	0.08	0.12	2.98023e-08
0.04	7.45058e-09	0.04	0.08	2.98023e-08
7.45058e-09	0.08	0.04	0.08	0.04
-0.04	0.04	0.04	0.04	0.04
0.04	0.04	0.04	0.04	0.08
0.08	0.08	0.04	0.04	0.04
0.04	0.04	0.12	0.08	0.04
0.08	0.04	7.45058e-09	0.08	0.12
0.04	0.04	7.45058e-09	0.08	2.98023e-08
7.45058e-09	0.04	0.08	0.08	0.04
0.04	0.08	-0.04	0.12	0.04
7.45058e-09	0.04	0.04	0.08	-0.04
0.08	7.45058e-09	7.45058e-09	0.08	0.04
0.04	0.08	0.04	0.08	2.98023e-08
0.04	0.04	7.45058e-09	0.12	0.04
7.45058e-09	7.45058e-09	0.04	7.45058e-09	0.04
-0.04	0.04	0.04	0.04	0.04
7.45058e-09	0.04	0.04	0.08	2.98023e-08
0.04	0.08	0.08	0.08	0.08
7.45058e-09	7.45058e-09	0.04	0.12	0.04
7.45058e-09	0.04	7.45058e-09	0.04	0.04
0.04	7.45058e-09	0.08	0.08	0.04
0.04	0.08	0.04	0.04	0.04
0.08	0.08	0.08	0.08	-0.04
7.45058e-09	0.04	0.04	0.04	0.08
7.45058e-09	0.08	7.45058e-09	0.04	0.04
0.04	0.04	0.04	0.04	0.04
0.04	0.04	0.08	0.08	0.04
7.45058e-09	0.04	7.45058e-09	0.08	0.08
0.04	0.04	7.45058e-09	0.12	0.08
0.04	0.04	0.04	0.08	0.04
-0.04	0.04	0.12	0.04	0.08
0.08	7.45058e-09	-0.04	7.45058e-09	0.08
0.04	0.04	0.08	0.04	0.04
7.45058e-09	0.04	0.08	0.04	0.08
0.04	-0.04	0.04	0.08	0.04
0.04	0.04	0.08	0.08	2.98023e-08
7.45058e-09	7.45058e-09	0.08	0.04	-0.04
7.45058e-09	7.45058e-09	0.08	7.45058e-09	0.08
0.04	0.08	0.04	0.04	2.98023e-08
0.04	0.04	0.04	0.04	0.04
0.04	0.04	0.04	0.12	2.98023e-08
-0.04	0.04	0.04	0.08	0.04
0.04	0.04	0.04	0.08	0.04
7.45058e-09	0.08	7.45058e-09	0.08	0.04
0.04	0.04	0.04	0.08	0.08
0.04	7.45058e-09	0.08	0.08	0.08
0.08	0.04	7.45058e-09	0.04	0.04
7.45058e-09	0.08	7.45058e-09	0.08	0.08
0.04	0.04	0.04	0.08	0.08
-0.04	0.04	0.04	0.04	0.04
0.08	7.45058e-09	0.08	7.45058e-09	0.04
7.45058e-09	0.08	0.04	0.04	0.12
7.45058e-09	0.04	0.08	0.04	2.98023e-08
7.45058e-09	0.04	0.08	0.08	0.04
0.04	0.08	0.04	0.08	2.98023e-08
0.04	0.08	0.04	0.04	0.04
0.08	7.45058e-09	0.08	7.45058e-09	2.98023e-08
0.04	0.04	0.04	0.08	0.04
7.45058e-09	0.08	0.04	0.08	0.08
0.04	7.45058e-09	0.04	0.08	0.04
0.08	0.08	0.04	0.04	0.04
0.08	0.08	7.45058e-09	7.45058e-09	0.04
0.04	7.45058e-09	0.08	0.04	0.04
-0.04	0.08	0.04	0.04	0.08
0.04	0.04	0.04	0.04	0.04
0.08	0.04	-0.04	0.12	0.04
7.45058e-09	0.04	0.08	0.08	0.04
7.45058e-09	0.04	0.04	0.04	0.04
0.08	0.04	7.45058e-09	7.45058e-09	0.04
0.04	0.08	0.04	0.08	0.04
7.45058e-09	0.04	0.08	0.08	2.98023e-08
7.45058e-09	0.04	0.08	7.45058e-09	0.04
7.45058e-09	0.04	7.45058e-09	0.04	0.04
0.08	0.04	0.04	0.12	0.04
0.04	0.04	0.04	0.08	0.08
7.45058e-09	0.04	7.45058e-09	0.04	0.08
-0.04	0.04	0.08	7.45058e-09	-0.04
0.04	0.04	0.04	0.04	0.08
7.45058e-09	0.08	7.45058e-09	0.04	0.04
0.04	0.04	7.45058e-09	0.04	0.04
7.45058e-09	0.04	0.08	0.12	0.04
7.45058e-09	0.08	0.04	0.04	2.98023e-08
7.45058e-09	0.04	-0.04	0.12	0.04
0.04	0.04	0.04	0.08	2.98023e-08
7.45058e-09	0.04	7.45058e-09	7.45058e-09	2.98023e-08
0.08	0.04	7.45058e-09	0.08	2.98023e-08
0.04	7.45058e-09	7.45058e-09	0.04	2.98023e-08
7.45058e-09	0.04	0.04	0.04	0.04
7.45058e-09	0.04	0.04	0.12	2.98023e-08
7.45058e-09	0.04	7.45058e-09	0.04	2.98023e-08
0.08	0.04	0.04	0.08	0.04
7.45058e-09	0.04	0.04	0.12	0.04
0.04	7.45058e-09	0.08	0.04	2.98023e-08
0.08	7.45058e-09	0.04	0.08	0.04
0.04	0.04	0.04	0.08	0.08
0.08	0.04	0.12	0.12	2.98023e-08
7.45058e-09	0.04	0.04	0.08	-0.04
0.04	0.04	0.08	0.08	0.04
0.08	0.04	0.04	0.08	0.04
0.04	7.45058e-09	0.04	0.04	0.04
7.45058e-09	7.45058e-09	7.45058e-09	0.04	0.04
0.04	0.04	7.45058e-09	0.04	0.08
0.04	0.04	7.45058e-09	0.08	0.04
0.04	0.04	0.04	0.08	0.04
0.08	0.08	0.08	0.08	0.08
0.04	0.04	0.04	0.04	0.08
0.08	7.45058e-09	0.04	0.08	0.04
7.45058e-09	0.04	7.45058e-09	0.08	0.04
0.04	7.45058e-09	0.08	0.08	0.08
7.45058e-09	0.04	0.04	-0.04	0.04
0.08	0.08	0.04	0.04	0.08
-0.04	7.45058e-09	7.45058e-09	0.04	2.98023e-08
0.04	0.04	0.04	0.12	2.98023e-08
0.04	7.45058e-09	0.04	0.04	0.08
7.45058e-09	0.08	7.45058e-09	0.08	0.12
7.45058e-09	0.08	0.08	0.04	2.98023e-08
7.45058e-09	0.04	0.04	0.12	0.04
0.04	0.08	0.04	0.04	0.08
0.08	0.04	0.04	0.08	0.08
0.04	0.04	7.45058e-09	0.04	0.08
7.45058e-09	0.04	7.45058e-09	0.08	0.04
0.04	0.04	7.45058e-09	0.08	0.04
0.04	0.04	0.08	0.08	0.04
7.45058e-09	0.04	0.04	0.04	0.04
7.45058e-09	7.45058e-09	0.08	7.45058e-09	0.04
0.04	7.45058e-09	7.45058e-09	0.08	0.04
0.04	7.45058e-09	7.45058e-09	0.04	0.04
0.04	0.04	0.04	0.04	0.08
0.04	0.04	0.04	0.08	0.08
0.04	0.04	7.45058e-09	0.04	2.98023e-08
0.04	0.04	0.08	0.04	0.04
0.04	7.45058e-09	0.08	0.04	0.08
0.04	-0.04	0.08	0.04	0.08
0.04	0.08	0.08	0.08	0.08
0.04	0.04	0.04	0.12	0.04
7.45058e-09	0.04	0.08	0.04	0.08
0.04	0.08	0.04	0.04	0.04
0.04	0.04	7.45058e-09	0.04	0.04
-0.04	0.04	7.45058e-09	0.08	0.04
0.04	0.04	0.04	0.04	0.08
0.04	0.04	0.04	0.08	0.04
0.08	0.04	0.04	0.08	0.08
0.08	0.04	7.45058e-09	0.08	0.08
-0.04	0.04	0.08	7.45058e-09	0.04
0.04	0.04	0.04	0.08	0.08
0.04	0.04	0.08	0.08	2.98023e-08
7.45058e-09	0.04	0.08	0.04	0.08
0.04	0.08	7.45058e-09	0.04	2.98023e-08
7.45058e-09	0.08	0.04	0.04	2.98023e-08
7.45058e-09	0.04	0.04	0.04	2.98023e-08
0.04	7.45058e-09	7.45058e-09	0.08	0.04
0.04	0.04	0.04	0.08	0.08
0.04	0.04	0.04	0.08	0.04
-0.04	0.04	0.04	0.04	0.04
7.45058e-09	0.08	0.04	0.04	2.98023e-08
7.45058e-09	0.04	0.04	0.08	2.98023e-08
0.04	0.08	0.08	0.08	0.08
7.45058e-09	0.08	7.45058e-09	0.04	0.04
0.08	0.08	0.12	0.04	0.04
7.45058e-09	0.08	-0.04	0.04	0.04
0.04	0.04	0.04	0.04	0.04
7.45058e-09	0.04	0.04	7.45058e-09	0.08
7.45058e-09	0.08	0.04	7.45058e-09	0.12
0.08	7.45058e-09	0.04	0.04	0.12
0.04	0.08	0.08	0.08	0.08
0.04	0.04	7.45058e-09	0.08	0.04
0.04	0.04	0.04	0.04	0.08
0.04	7.45058e-09	0.04	0.12	0.04
0.08	0.04	0.08	0.12	0.04
0.04	0.04	0.04	0.04	0.04
7.45058e-09	7.45058e-09	0.04	0.04	0.08
0.04	7.45058e-09	0.08	0.04	2.98023e-08
7.45058e-09	0.08	0.04	0.08	0.04
0.04	0.04	7.45058e-09	0.08	0.08
0.08	0.08	-0.04	0.04	0.04
0.04	7.45058e-09	7.45058e-09	0.08	0.04
7.45058e-09	7.45058e-09	0.04	0.04	0.08
0.08	0.04	0.04	0.04	0.04
0.08	0.08	7.45058e-09	0.04	2.98023e-08
0.04	0.04	0.04	0.08	2.98023e-08
0.08	0.04	0.04	0.08	0.08
0.04	0.04	0.04	0.04	0.08
7.45058e-09	0.08	0.08	0.12	0.04
0.04	0.08	0.04	0.08	0.04
0.04	0.04	0.08	0.04	0.04
0.04	0.08	7.45058e-09	0.08	2.98023e-08
7.45058e-09	0.04	0.08	0.04	0.04
0.04	0.04	7.45058e-09	0.04	2.98023e-08
7.45058e-09	0.04	0.04	0.08	0.04
0.04	0.04	0.04	0.08	0.12
0.04	0.04	7.45058e-09	0.04	0.04
7.45058e-09	0.04	0.08	0.08	0.08
7.45058e-09	0.04	0.08	0.08	0.04
7.45058e-09	7.45058e-09	0.08	0.08	0.04
0.08	7.45058e-09	0.04	0.04	0.08
0.04	0.04	7.45058e-09	0.12	0.04
7.45058e-09	0.04	7.45058e-09	0.08	2.98023e-08
0.04	0.08	7.45058e-09	0.08	0.04
0.04	0.04	0.04	0.08	0.08
0.04	0.04	0.08	0.04	0.04
0.04	0.08	7.45058e-09	0.08	0.04
0.04	0.04	7.45058e-09	0.04	2.98023e-08
7.45058e-09	7.45058e-09	7.45058e-09	0.04	0.04
0.08	0.12	0.04	0.08	0.08
7.45058e-09	-0.04	0.08	0.04	0.04
0.04	0.08	7.45058e-09	0.04	0.04
0.12	7.45058e-09	0.04	0.08	0.04
7.45058e-09	7.45058e-09	0.04	0.08	0.04
0.04	0.08	0.04	0.08	0.08
0.08	0.08	0.04	0.12	0.04
7.45058e-09	0.08	0.04	0.04	0.04
7.45058e-09	0.08	0.04	0.08	2.98023e-08
7.45058e-09	0.04	7.45058e-09	0.04	0.04
-0.04	0.04	0.04	0.08	0.04
0.08	0.04	0.08	0.08	0.08
7.45058e-09	0.04	0.08	0.08	0.04
0.04	7.45058e-09	0.04	0.08	0.04
0.08	0.04	7.45058e-09	0.08	2.98023e-08
0.08	0.04	0.08	0.04	2.98023e-08
7.45058e-09	0.04	0.04	0.08	0.04
7.45058e-09	-0.04	7.45058e-09	0.04	0.04
7.45058e-09	7.45058e-09	0.04	0.08	0.08
0.04	0.04	0.04	0.04	2.98023e-08
0.08	0.04	0.04	0.04	2.98023e-08
0.04	0.08	0.08	0.04	0.04
0.04	0.04	7.45058e-09	0.08	0.04
0.04	0.04	0.08	0.08	0.08
0.08	0.04	0.04	0.04	2.98023e-08
0.04	7.45058e-09	0.04	0.04	2.98023e-08
0.04	0.04	7.45058e-09	0.04	0.08
0.04	7.45058e-09	7.45058e-09	0.04	0.12
7.45058e-09	0.04	0.08	0.08	0.04
-0.04	0.04	7.45058e-09	0.08	0.04
0.04	7.45058e-09	0.12	0.04	2.98023e-08
7.45058e-09	0.04	7.45058e-09	0.12	0.04
7.45058e-09	0.08	0.08	0.04	0.04
0.08	0.04	0.04	0.08	0.04
0.04	0.04	7.45058e-09	0.08	0.12
0.04	0.08	0.04	0.04	2.98023e-08
0.04	0.08	0.04	0.04	2.98023e-08
7.45058e-09	0.04	7.45058e-09	0.08	0.04
7.45058e-09	0.04	0.08	0.08	0.08
0.04	0.04	7.45058e-09	0.08	0.04
0.04	7.45058e-09	7.45058e-09	-0.04	0.04
0.04	0.04	0.08	0.08	0.04
0.04	-0.04	0.04	0.04	0.04
0.04	0.04	0.08	0.04	0.04
0.04	0.04	-0.04	0.08	0.08
7.45058e-09	0.08	0.08	0.04	2.98023e-08
7.45058e-09	0.04	0.04	0.04	0.04
0.04	0.04	0.08	0.04	0.04
0.04	0.08	0.04	0.04	2.98023e-08
0.04	7.45058e-09	0.08	0.08	2.98023e-08
7.45058e-09	0.04	7.45058e-09	0.04	0.04
0.04	0.04	0.04	0.04	0.04
7.45058e-09	7.45058e-09	0.08	0.04	0.04
7.45058e-09	0.12	0.04	0.08	0.04
0.04	7.45058e-09	0.08	0.04	0.04
0.08	0.04	0.04	0.04	0.04
0.04	7.45058e-09	0.04	0.04	0.04
7.45058e-09	0.04	7.45058e-09	0.04	2.98023e-08
0.04	7.45058e-09	7.45058e-09	0.04	0.04
7.45058e-09	7.45058e-09	0.04	7.45058e-09	0.04
7.45058e-09	7.45058e-09	0.04	0.08	0.08
0.04	0.04	0.04	0.04	2.98023e-08
0.04	0.04	0.04	0.08	0.08
0.04	0.08	7.45058e-09	7.45058e-09	0.08
7.45058e-09	0.04	0.08	0.08	0.04
0.04	0.04	0.08	0.04	2.98023e-08
0.04	0.04	0.04	0.08	2.98023e-08
0.04	7.45058e-09	-0.04	7.45058e-09	0.08
0.04	0.04	0.04	0.04	0.04
7.45058e-09	0.04	0.04	0.08	2.98023e-08
7.45058e-09	0.04	0.08	0.04	0.08
0.04	0.04	0.08	0.08	0.04
7.45058e-09	7.45058e-09	7.45058e-09	0.04	2.98023e-08
0.04	0.04	7.45058e-09	0.08	2.98023e-08
7.45058e-09	0.08	0.04	0.08	2.98023e-08
0.08	7.45058e-09	0.04	0.12	0.04
7.45058e-09	0.04	0.08	0.08	0.04
0.04	0.04	0.04	0.04	2.98023e-08
0.04	0.04	0.04	0.12	2.98023e-08
7.45058e-09	7.45058e-09	7.45058e-09	0.12	0.04
0.04	0.08	0.04	0.04	-0.04
7.45058e-09	0.08	0.08	0.04	0.08
0.04	0.04	0.04	0.08	0.08
0.08	7.45058e-09	7.45058e-09	0.08	2.98023e-08
0.08	0.04	0.08	0.04	0.04
7.45058e-09	7.45058e-09	0.04	0.08	2.98023e-08
7.45058e-09	0.04	0.08	0.08	0.08
7.45058e-09	-0.04	0.04	0.08	2.98023e-08
7.45058e-09	7.45058e-09	0.04	0.08	0.08
7.45058e-09	0.04	0.04	0.08	2.98023e-08
-0.04	0.04	0.08	0.04	0.04
7.45058e-09	0.04	7.45058e-09	0.12	0.08
-0.04	0.04	0.04	0.08	0.04
0.04	0.04	0.04	0.08	0.04
7.45058e-09	0.04	0.04	0.04	0.04
0.04	0.08	0.04	0.08	0.04
7.45058e-09	7.45058e-09	0.04	0.04	0.04
7.45058e-09	0.04	7.45058e-09	0.04	0.04
0.04	0.04	0.04	7.45058e-09	0.08
7.45058e-09	0.04	7.45058e-09	7.45058e-09	0.04
7.45058e-09	0.04	0.04	0.04	0.04
0.04	0.04	0.08	7.45058e-09	0.08
0.04	0.04	0.04	0.08	0.04
7.45058e-09	0.08	0.08	0.08	0.08
7.45058e-09	7.45058e-09	7.45058e-09	0.08	0.08
-0.04	0.04	7.45058e-09	0.08	0.04
0.04	0.08	7.45058e-09	0.04	2.98023e-08
0.08	0.04	0.04	0.08	2.98023e-08
0.04	0.04	0.04	0.04	0.04
0.04	7.45058e-09	0.08	0.08	0.04
7.45058e-09	0.04	0.04	0.04	0.04
7.45058e-09	0.04	0.08	0.08	2.98023e-08
0.04	0.04	7.45058e-09	0.04	0.08
-0.04	0.08	0.08	0.08	0.04
7.45058e-09	0.04	0.04	0.04	0.08
0.04	0.04	0.04	0.04	0.08
0.04	7.45058e-09	7.45058e-09	7.45058e-09	0.04
7.45058e-09	0.04	0.04	0.12	0.04
0.08	0.04	0.08	0.04	0.08
7.45058e-09	0.04	7.45058e-09	0.04	0.08
0.04	7.45058e-09	0.04	0.04	0.04
0.04	7.45058e-09	0.08	0.04	0.04
0.04	0.04	0.08	0.04	2.98023e-08
0.08	-0.04	0.08	0.04	0.04
0.04	-0.04	0.04	0.04	0.08
7.45058e-09	0.04	0.04	0.04	0.04
7.45058e-09	-0.04	0.04	7.45058e-09	0.04
0.04	7.45058e-09	0.04	0.12	2.98023e-08
0.04	0.08	0.08	0.08	0.04
7.45058e-09	0.08	0.04	0.08	0.08
0.08	7.45058e-09	0.04	0.08	2.98023e-08
7.45058e-09	0.04	0.08	0.04	0.04
0.04	0.04	0.04	0.08	0.04
0.04	-0.04	7.45058e-09	-0.04	0.08
0.04	7.45058e-09	-0.04	0.04	0.08
0.04	0.04	0.04	0.04	0.04
7.45058e-09	0.04	0.04	0.08	0.04
0.04	0.04	0.04	0.12	2.98023e-08
7.45058e-09	0.04	0.08	0.04	2.98023e-08
7.45058e-09	0.08	0.04	0.08	0.04
0.04	-0.04	0.04	0.04	0.04
0.04	0.04	7.45058e-09	0.08	2.98023e-08
0.08	0.04	0.12	0.12	2.98023e-08
7.45058e-09	0.04	7.45058e-09	0.12	0.04
0.04	0.04	0.04	0.08	0.04
0.04	0.08	0.04	7.45058e-09	0.04
7.45058e-09	0.04	7.45058e-09	7.45058e-09	0.04
0.04	7.45058e-09	0.08	7.45058e-09	0.04
0.04	-0.04	0.04	0.04	0.08
-0.04	-0.04	0.08	0.04	0.08
0.04	0.04	0.04	0.04	0.08
7.45058e-09	-0.04	7.45058e-09	0.04	0.08
0.04	0.04	0.08	0.04	0.04
0.04	7.45058e-09	7.45058e-09	0.04	2.98023e-08
0.08	7.45058e-09	0.04	0.04	0.04
0.04	0.04	0.04	0.08	2.98023e-08
0.08	0.12	0.04	0.12	2.98023e-08
7.45058e-09	0.04	0.04	0.08	0.08
0.08	0.04	7.45058e-09	0.08	0.04
0.08	0.08	7.45058e-09	-0.04	0.04
0.04	0.04	0.04	0.08	2.98023e-08
7.45058e-09	0.04	0.04	0.04	0.04
7.45058e-09	0.04	0.04	0.08	0.08
0.08	0.04	0.04	7.45058e-09	0.04
7.45058e-09	-0.08	0.04	0.04	0.08
7.45058e-09	0.08	0.08	0.04	0.04
0.08	0.04	0.08	0.08	2.98023e-08
0.04	0.04	0.04	0.04	0.04
7.45058e-09	7.45058e-09	7.45058e-09	0.04	2.98023e-08
0.04	0.04	0.04	7.45058e-09	2.98023e-08
7.45058e-09	7.45058e-09	0.04	0.12	0.04
0.08	0.04	7.45058e-09	0.04	0.04
0.04	0.04	7.45058e-09	0.04	0.04
0.08	0.04	0.04	7.45058e-09	2.98023e-08
0.04	7.45058e-09	0.04	0.04	0.08
7.45058e-09	0.04	7.45058e-09	0.08	0.04
0.04	0.04	0.08	0.04	0.04
0.04	7.45058e-09	0.04	0.04	0.04
7.45058e-09	7.45058e-09	-0.04	0.08	0.08
0.04	7.45058e-09	0.04	0.04	0.08
0.08	0.04	7.45058e-09	0.04	0.04
0.04	0.04	0.08	0.04	0.08
0.04	0.04	0.08	7.45058e-09	0.04
0.04	0.04	0.04	0.08	0.08
0.04	0.08	7.45058e-09	0.12	0.08
0.04	0.08	7.45058e-09	0.04	0.08
0.04	0.04	0.04	0.08	0.04
0.04	0.08	7.45058e-09	0.04	0.04
0.08	0.04	0.08	0.04	0.04
7.45058e-09	0.04	0.04	0.04	-0.04
7.45058e-09	0.04	0.04	0.08	0.04
0.08	0.04	0.08	0.08	0.04
0.08	0.04	7.45058e-09	0.04	0.04
0.04	0.04	0.04	0.04	0.04
7.45058e-09	0.04	0.04	0.04	0.04
0.08	7.45058e-09	0.08	0.08	2.98023e-08
7.45058e-09	0.08	0.04	0.12	2.98023e-08
7.45058e-09	0.04	0.08	7.45058e-09	0.04
7.45058e-09	0.08	0.04	0.08	2.98023e-08
0.04	0.04	0.08	0.04	2.98023e-08
-0.04	0.04	0.04	0.04	2.98023e-08
0.04	0.04	0.04	0.04	0.04
7.45058e-09	0.04	0.04	0.04	0.08
7.45058e-09	0.04	0.08	0.08	0.04
-0.04	0.04	0.04	0.04	0.04
0.08	0.04	0.04	0.04	0.08
0.04	0.04	0.08	0.08	0.04
0.04	0.04	0.04	0.08	0.04
0.04	0.04	7.45058e-09	0.04	0.04
0.08	0.04	0.04	0.08	2.98023e-08
7.45058e-09	0.04	0.08	0.04	0.08
7.45058e-09	7.45058e-09	0.04	0.04	0.04
0.08	0.08	0.04	0.08	0.04
0.04	0.08	0.04	0.04	0.08
0.08	0.04	0.04	0.04	0.04
0.04	0.12	0.08	0.08	2.98023e-08
7.45058e-09	0.04	0.04	0.04	0.04
0.04	0.04	0.08	0.04	0.04
0.04	0.04	0.08	0.04	0.04
0.08	0.04	0.08	0.04	0.04
0.04	0.04	0.04	0.04	0.08
7.45058e-09	0.04	0.04	0.04	0.04
0.04	7.45058e-09	0.08	0.08	0.04
0.12	0.08	0.04	0.04	0.08
0.04	0.04	0.04	7.45058e-09	0.04
0.04	0.04	7.45058e-09	0.12	0.08
7.45058e-09	0.04	0.04	0.12	0.08
7.45058e-09	0.04	7.45058e-09	0.08	0.04
0.08	0.04	0.04	0.08	0.04
0.04	0.08	0.04	0.08	0.04
0.04	0.04	0.04	0.08	0.08
7.45058e-09	7.45058e-09	-0.04	0.08	0.04
7.45058e-09	0.04	7.45058e-09	0.04	0.04
7.45058e-09	7.45058e-09	7.45058e-09	7.45058e-09	0.08
0.04	7.45058e-09	0.04	0.08	2.98023e-08
0.04	0.04	7.45058e-09	0.04	0.08
0.04	7.45058e-09	0.08	0.08	0.08
0.04	0.04	0.08	0.04	0.04
0.08	0.04	7.45058e-09	7.45058e-09	0.04
0.04	7.45058e-09	0.04	0.12	2.98023e-08
-0.04	7.45058e-09	0.04	0.12	0.04
7.45058e-09	7.45058e-09	-0.04	0.08	0.04
0.08	7.45058e-09	0.04	0.08	0.04
-0.04	0.04	0.04	0.08	0.04
-0.04	0.08	0.08	0.12	0.04
7.45058e-09	7.45058e-09	7.45058e-09	7.45058e-09	0.04
7.45058e-09	7.45058e-09	7.45058e-09	0.08	0.04
7.45058e-09	-0.04	0.04	7.45058e-09	0.04
7.45058e-09	0.04	-0.04	0.08	0.08
0.04	7.45058e-09	0.08	0.08	2.98023e-08
7.45058e-09	0.04	0.08	0.04	0.04
7.45058e-09	0.04	0.04	7.45058e-09	0.04
7.45058e-09	0.08	0.08	0.04	2.98023e-08
0.04	0.08	7.45058e-09	0.08	0.04
0.04	0.08	0.04	0.08	0.08
[truncated: 48,001 more rows]

## Sheet: Fig. 3h
Rectified output voltage (V)
1.36
2.44
0.28
1.56
2.08
0.24
1.88
1.76
0.24
2.08
1.48
0.2
2.24
1.28
0.24
2.4
1.2
0.28
2.52
1.04
0.16
2.64
0.88
0.24
2.68
0.72
0.24
2.68
0.48
0.32
2.68
0.44
0.32
2.68
0.28
0.36
2.68
0.24
0.48
2.68
0.2
0.6
2.64
0.24
0.76
2.68
0.24
0.92
2.6
0.2
1
2.48
0.2
1.2
2.32
0.12
1.44
2.16
0.16
1.68
1.88
0.2
1.84
1.6
0.16
2
1.36
0.2
2.12
1.16
0.2
2.32
0.92
0.12
2.52
0.72
0.16
2.6
0.64
0.2
2.72
0.48
0.16
2.8
0.32
0.32
2.84
0.2
0.48
2.8
0.24
0.56
2.72
0.16
0.68
2.68
0.16
0.92
2.6
0.16
1.08
2.44
0.16
1.36
2.28
0.12
1.52
2.04
0.12
1.8
1.8
0.2
2.08
1.44
0.24
2.24
1.2
0.2
2.56
1.04
0.2
2.72
0.8
0.2
2.88
0.64
0.2
2.96
0.48
0.28
3.04
0.36
0.32
3.08
0.28
0.4
3.12
0.28
0.44
3.16
0.28
0.72
3.08
0.24
0.88
3
0.24
1.08
2.76
0.2
1.32
2.64
0.28
1.64
2.32
0.24
1.92
2.08
0.2
2.16
1.6
0.28
2.32
1.32
0.24
2.56
1.08
0.28
2.76
0.88
0.28
2.96
0.68
0.28
3
0.56
0.28
2.96
0.44
0.36
3
0.32
0.44
2.92
0.24
0.56
2.88
0.24
0.68
2.72
0.24
0.72
2.6
0.2
0.88
2.48
0.2
1.08
2.28
0.12
1.2
2.08
0.16
1.32
1.92
0.2
1.52
1.76
0.16
1.96
1.52
0.12
2.16
1.24
0.08
2.36
1.08
0.16
2.6
0.92
0.16
2.76
0.72
0.12
2.76
0.52
0.28
2.88
0.36
0.24
2.88
0.28
0.32
2.8
0.24
0.44
2.8
0.24
0.48
2.68
0.16
0.64
2.68
0.2
0.84
2.52
0.12
0.96
2.48
0.08
1.24
2.48
0.2
1.36
2.4
0.24
1.6
2.08
0.24
1.84
1.88
0.16
1.96
1.52
0.2
2.24
1.28
0.16
2.4
1.04
0.16
2.72
0.84
0.2
2.84
0.72
0.2
2.88
0.44
0.24
2.96
0.36
0.24
3.04
0.28
0.4
3.12
0.24
0.52
2.92
0.24
0.64
2.88
0.24
0.88
2.84
0.2
1.04
2.64
0.2
1.2
2.6
0.2
1.48
2.32
0.16
1.8
2.08
0.16
2.08
1.68
0.24
2.28
1.48
0.2
2.44
1.2
0.24
2.52
1
0.24
2.72
0.84
0.24
2.96
0.64
0.24
3.04
0.48
0.32
3
0.36
0.28
3.08
0.32
0.4
3.12
0.24
0.6
3.16
0.24
0.72
3.08
0.28
0.96
2.96
0.32
1.16
2.84
0.24
1.32
2.56
0.2
1.6
2.36
0.28
1.84
2.04
0.24
2.12
1.68
0.24
2.32
1.24
0.24
2.56
1.16
0.28
2.8
0.96
0.28
2.88
0.72
0.32
3
0.56
0.24
3.12
0.44
0.36
3.04
0.28
0.44
3.12
0.24
0.52
3.04
0.28
0.6
2.92
0.28
0.72
2.84
0.24
0.8
2.68
0.32
0.96
2.56
0.2
1.12
2.48
0.2
1.32
2.32
0.28
1.48
2.08
0.2
1.76
1.88
0.16
2
1.6
0.24
2.2
1.36
0.16
2.44
1.12
0.2
2.72
0.88
0.24
2.88
0.68
0.28
2.96
0.52
0.28
3
0.32
0.4
3.12
0.28
0.52
3.16
0.24
0.6
3.12
0.28
0.76
3.04
0.28
0.88
2.88
0.2
1.12
2.84
0.32
1.28
2.64
0.24
1.44
2.4
0.24
1.68
2.04
0.24
2
1.68
0.24
2.24
1.4
0.2
2.44
1.16
0.2
2.64
0.92
0.2
2.72
0.8
0.24
2.88
0.6
0.28
2.84
0.48
0.28
2.88
0.4
0.36
2.88
0.24
0.48
2.92
0.28
0.56
3
0.2
0.64
2.84
0.28
0.84
2.8
0.28
0.96
2.76
0.2
1.2
2.64
0.24
1.44
2.44
0.2
1.68
2.16
0.2
1.96
1.8
0.24
2.2
1.56
0.2
2.24
1.2
0.28
2.52
0.96
0.16
2.64
0.72
0.2
2.76
0.6
0.16
2.8
0.44
0.24
2.76
0.36
0.36
2.84
0.28
0.44
2.8
0.24
0.52
2.76
0.24
0.64
2.68
0.2
0.8
2.48
0.16
1
2.36
0.2
1.2
2.32
0.2
1.32
2.2
0.12
1.48
2.04
0.16
1.68
1.84
0.16
1.96
1.6
0.2
2.08
1.32
0.2
2.4
1.08
0.2
2.6
0.92
0.2
2.76
0.68
0.2
2.92
0.56
0.2
3.04
0.44
0.24
3.08
0.28
0.44
3.24
0.24
0.52
3.24
0.28
0.72
3.16
0.24
0.88
3.08
0.2
1.12
2.92
0.28
1.28
2.88
0.24
1.52
2.76
0.28
1.8
2.44
0.2
2.08
2.04
0.24
2.32
1.64
0.28
2.48
1.28
0.32
2.8
1.08
0.28
2.92
0.88
0.24
2.96
0.72
0.24
2.96
0.56
0.28
2.92
0.44
0.36
2.88
0.32
0.44
2.92
0.28
0.48
2.92
0.28
0.64
2.8
0.24
0.84
2.72
0.24
0.92
2.72
0.24
1.04
2.48
0.24
1.28
2.36
0.24
1.52
2.16
0.16
1.76
1.92
0.2
2
1.68
0.16
2.2
1.36
0.2
2.44
1.12
0.24
2.76
0.92
0.24
2.92
0.72
0.28
3.08
0.52
0.28
3.16
0.44
0.32
3.16
0.32
0.4
3.16
0.28
0.56
3.24
0.28
0.64
3.04
0.32
0.88
2.96
0.28
1.04
2.88
0.28
1.2
2.64
0.24
1.44
2.44
0.2
1.8
2.08
0.24
2.04
1.68
0.28
2.36
1.44
0.28
2.48
1.2
0.28
2.72
0.96
0.24
2.96
0.8
0.24
3.08
0.56
0.28
3.08
0.44
0.36
3.08
0.36
0.4
3.04
0.32
0.6
3.04
0.32
0.64
3.04
0.28
0.88
2.96
0.28
1.04
3.04
0.28
1.28
2.92
0.24
1.44
2.84
0.28
1.64
2.52
0.28
1.88
2.16
0.28
2.08
1.8
0.28
2.24
1.52
0.28
2.32
1.4
0.24
2.52
1.16
0.28
2.68
0.96
0.28
2.84
0.68
0.28
2.96
0.6
0.28
2.92
0.44
0.32
2.96
0.36
0.52
2.96
0.24
0.6
2.92
0.24
0.76
2.88
0.24
0.96
2.68
0.2
1.12
2.6
0.24
1.32
2.4
0.2
1.52
2.12
0.24
1.72
2
0.24
1.92
1.68
0.2
2.08
1.44
0.2
2.28
1.24
0.24
2.48
1.04
0.28
2.68
0.84
0.2
2.76
0.72
0.2
2.88
0.52
0.24
2.84
0.36
0.32
2.92
0.2
0.48
2.96
0.28
0.6
3
0.24
0.72
2.8
0.24
0.88
2.76
0.2
1.04
2.64
0.24
1.24
2.44
0.16
1.4
2.32
0.2
1.68
2.04
0.28
1.92
1.8
0.28
2.04
1.52
0.24
2.24
1.32
0.2
2.36
1.04
0.16
2.56
0.88
0.24
2.64
0.68
0.32
2.72
0.56
0.2
2.8
0.4
0.28
2.84
0.24
0.32
2.92
0.24
0.52
2.96
0.24
0.64
2.88
0.2
0.8
2.92
0.2
0.96
2.8
0.16
1.2
2.64
0.2
1.44
2.48
0.24
1.68
2.2
0.28
1.92
1.84
0.28
2.28
1.48
0.24
2.4
1.28
0.24
2.6
1.08
0.2
2.8
0.84
0.2
2.96
0.72
0.2
3.08
0.48
0.28
3.08
0.32
0.36
3.04
0.24
0.48
3
0.32
0.72
3
0.24
0.8
2.96
0.24
0.92
2.72
0.24
1.04
2.6
0.28
1.24
2.36
0.24
1.36
2.2
0.24
1.6
1.96
0.16
1.84
1.68
0.24
2.08
1.4
0.24
2.24
1.2
0.16
2.48
1
0.2
2.64
0.84
0.2
2.76
0.64
0.28
2.92
0.52
0.24
2.84
0.32
0.28
2.96
0.24
0.44
2.96
0.24
0.64
3
0.28
0.84
3.04
0.2
0.88
3.04
0.24
1.04
2.92
0.24
1.24
2.64
0.2
1.48
2.44
0.2
1.72
2.12
0.24
1.96
1.8
0.28
2.2
1.52
0.24
2.32
1.24
0.24
2.56
1.04
0.2
2.72
0.8
0.24
2.88
0.6
0.24
3
0.48
0.24
3
0.44
0.32
2.96
0.36
0.36
2.84
0.32
0.52
2.88
0.24
0.6
2.8
0.2
0.72
2.72
0.28
1
2.6
0.2
1.08
2.48
0.2
1.28
2.28
0.16
1.48
2.12
0.2
1.68
1.84
0.2
2.04
1.56
0.2
2.16
1.4
0.28
2.36
1.16
0.16
2.56
1
0.2
2.72
0.76
0.2
2.8
0.56
0.2
2.88
0.4
0.28
2.92
0.28
0.36
3.04
0.24
0.52
3.04
0.24
0.64
3
0.28
0.8
2.96
0.2
1
2.72
0.24
1.2
2.64
0.2
1.48
2.44
0.24
1.64
2.24
0.2
1.88
1.92
0.24
2.08
1.52
0.2
2.44
1.24
0.2
2.64
0.96
0.24
2.84
0.84
0.24
2.96
0.64
0.28
3.08
0.44
0.32
3.16
0.36
0.4
3.12
0.32
0.56
3.24
0.32
0.64
3.12
0.28
0.76
3
0.28
1
2.92
0.24
1.2
2.76
0.24
1.36
2.44
0.24
1.68
2.24
0.2
1.8
1.92
0.28
2.08
1.64
0.28
2.24
1.36
0.2
2.44
1.08
0.24
2.64
0.92
0.24
2.84
0.76
0.16
2.92
0.6
0.2
2.92
0.52
0.32
2.88
0.28
0.36
2.92
0.28
0.52
2.96
0.28
0.6
2.88
0.2
0.8
2.76
0.24
0.96
2.68
0.2
1.12
2.56
0.24
1.28
2.44
0.2
1.6
2.2
0.24
1.84
1.96
0.24
2.04
1.6
0.2
2.24
1.32
0.28
2.44
1.12
0.2
2.6
0.96
0.24
2.68
0.8
0.2
2.68
0.6
0.24
2.64
0.52
0.28
2.64
0.4
0.32
2.56
0.32
0.4
2.6
0.2
0.52
2.6
0.2
0.6
2.68
0.2
0.72
2.64
0.16
0.8
2.52
0.16
1
2.4
0.16
1.2
2.2
0.16
1.4
2.04
0.16
1.64
1.8
0.12
1.92
1.56
0.16
2.12
1.24
0.16
2.28
1.08
0.16
2.52
0.88
0.16
2.64
0.68
0.2
2.76
0.52
0.2
2.76
0.36
0.2
2.8
0.32
0.32
2.88
0.24
0.36
3
0.24
0.6
3.04
0.2
0.68
2.96
0.16
0.92
2.8
0.12
1.16
2.64
0.16
1.4
2.32
0.16
1.72
2
0.24
1.96
1.68
0.2
2.2
1.32
0.16
2.4
1.08
0.24
2.6
0.92
0.2
2.8
0.72
0.2
2.88
0.52
0.2
2.88
0.48
0.24
2.88
0.36
0.28
2.92
0.24
0.52
2.84
0.24
0.56
2.88
0.16
0.76
2.84
0.16
0.88
2.8
0.2
1.2
2.72
0.24
1.28
2.52
0.24
1.64
2.2
0.2
1.84
1.92
0.2
2.04
1.6
0.2
2.32
1.24
0.2
2.48
1.08
0.2
2.56
0.92
0.2
2.72
0.72
0.16
2.8
0.56
0.24
2.84
0.44
0.28
2.8
0.4
0.24
2.8
0.28
0.4
2.84
0.24
0.56
2.8
0.24
0.68
2.8
0.2
0.84
2.88
0.24
1.04
2.8
0.24
1.2
2.68
0.2
1.4
2.4
0.24
1.6
2.16
0.16
1.84
1.84
0.24
2
1.56
0.16
2.32
1.28
0.2
2.48
1.04
0.24
2.68
0.88
0.24
2.76
0.64
0.2
2.84
0.48
0.2
2.8
0.4
0.32
2.8
0.28
0.4
2.76
0.28
0.48
2.72
0.2
0.68
2.68
0.2
0.72
2.56
0.2
0.96
2.44
0.16
1.04
2.36
0.12
1.24
2.2
0.16
1.44
1.96
0.12
1.64
1.8
0.24
1.8
1.56
0.16
2.08
1.28
0.08
2.32
1.08
0.16
2.56
0.92
0.12
2.68
0.76
0.16
2.72
0.6
0.2
2.72
0.44
0.2
2.72
0.36
0.36
2.76
0.2
0.36
2.8
0.16
0.56
2.84
0.2
0.68
2.8
0.2
0.84
2.72
0.16
1
2.64
0.24
1.24
2.52
0.2
1.56
2.36
0.16
1.84
2.04
0.16
2.08
1.64
0.16
2.4
1.32
0.2
2.72
1.08
0.2
2.88
0.76
0.28
3.2
0.6
0.28
3.28
0.4
0.32
3.36
0.32
0.36
3.36
0.32
0.48
3.36
0.24
0.68
3.28
0.28
0.84
3.12
0.24
1.04
2.92
0.28
1.32
2.72
0.24
1.48
2.48
0.24
1.68
2.2
0.2
1.92
1.92
0.24
2.16
1.56
0.2
2.32
1.24
0.2
2.4
1.08
0.2
2.6
0.92
0.24
2.72
0.68
0.2
2.8
0.56
0.24
2.72
0.4
0.4
2.8
0.36
0.4
2.72
0.28
0.44
2.72
0.24
0.6
2.6
0.24
0.68
2.48
0.2
0.8
2.32
0.12
1
2.24
0.2
1.2
2.36
0.2
1.32
2
0.16
1.52
2.08
0.16
1.64
1.88
0.16
1.88
1.48
0.2
2.04
1.24
0.16
2.24
1.04
0.2
2.4
0.92
0.16
2.52
0.64
0.12
2.64
0.44
0.2
2.72
0.28
0.32
2.72
0.24
0.4
2.72
0.2
0.52
2.68
0.2
0.6
2.64
0.12
0.8
2.56
0.2
0.88
2.48
0.12
1.08
2.32
0.12
1.28
2.08
0.12
1.52
1.84
0.16
1.68
1.6
0.12
1.92
1.36
0.16
2.12
1.16
0.16
2.36
1
0.12
2.48
0.8
0.12
2.56
0.6
0.16
2.68
0.44
0.16
2.76
0.28
0.24
2.76
0.16
0.24
2.8
0.16
0.4
2.76
0.16
0.56
2.76
0.12
0.76
2.64
0.12
0.92
2.6
0.12
1.16
2.44
0.08
1.32
2.28
0.08
1.56
2.04
0.12
1.8
1.72
0.16
2
1.44
0.12
2.28
1.16
0.16
2.44
1
0.12
2.64
0.76
0.12
2.88
0.56
0.16
3
0.36
0.2
3
0.28
0.32
3.08
0.24
0.4
3.08
0.24
0.52
3
0.2
0.72
2.92
0.2
0.88
2.76
0.2
1.08
2.6
0.12
1.2
2.44
0.2
1.4
2.24
0.16
1.64
1.96
0.2
1.92
1.68
0.16
2.16
1.32
0.2
2.36
1.12
0.2
2.52
0.96
0.2
2.72
0.72
0.24
2.84
0.6
0.2
2.92
0.4
0.28
3
0.28
0.32
3
0.24
0.4
3.04
0.24
0.48
3.08
0.16
0.68
2.92
0.2
0.88
2.96
0.2
1.08
2.88
0.24
1.24
2.72
0.2
1.48
2.52
0.2
1.76
2.16
0.24
1.96
1.68
0.28
2.24
1.44
0.24
2.32
1.16
0.24
2.44
0.92
0.2
2.68
0.72
0.16
2.76
0.56
0.2
2.8
0.4
0.28
2.76
0.32
0.36
2.8
0.24
0.48
2.84
0.2
0.56
2.8
0.24
0.72
2.72
0.2
0.84
2.64
0.2
1.04
2.44
0.16
1.28
2.32
0.16
1.48
2.04
0.2
1.68
1.88
0.2
1.92
1.56
0.16
2.12
1.32
0.12
2.32
1.04
0.16
2.48
0.96
0.16
2.6
0.76
0.2
2.72
0.52
0.2
2.76
0.48
0.24
2.84
0.28
0.32
2.8
0.2
0.4
2.88
0.2
0.48
2.8
0.28
0.56
2.84
0.16
0.76
2.68
0.12
0.88
2.76
0.2
1.04
2.48
0.2
1.32
2.44
0.16
1.56
2.12
0.2
1.84
1.88
0.12
2.16
1.56
0.2
2.36
1.32
0.16
2.56
1.04
0.2
2.76
0.84
0.28
2.96
0.64
0.24
3.04
0.4
0.28
3.16
0.32
0.32
3.2
0.28
0.48
3.24
0.28
0.64
3.24
0.28
0.8
3.2
0.24
0.96
3.08
0.2
1.16
2.92
0.28
1.36
2.56
0.24
1.68
2.32
0.24
1.92
1.88
0.24
2.16
1.6
0.2
2.4
1.28
0.24
2.52
1.12
0.28
2.72
0.88
0.32
2.8
0.72
0.24
2.88
0.6
0.32
2.96
0.4
0.28
2.96
0.32
0.4
3.04
0.28
0.52
3.08
0.2
0.56
3.12
0.32
0.76
3
0.28
0.92
2.92
0.24
1.08
2.8
[truncated: 48,001 more rows]

## Sheet: Fig. 4b
A Row	B Row	C Row	D Row	E Row	F Row
--	0	0.012	0.025	0.012	--
--	0.012	0.012	0.012	0	--
--	0	0.012	0.025	0.012	--
--	0.025	0.025	0.012	0.012	--
--	0.012	0.012	0.012	0.025	--
--	0	0.025	0	0.012	--
--	0.025	0.012	0.012	0.012	--
--	0.012	0.012	0.012	0	--
--	0.012	0	0	0.012	--
--	0.012	0.025	0.012	0	--
--	0.012	0	0	0	--
--	0	0	0.025	0.012	--
--	0.012	0	0.012	0.012	--
--	0.012	0.025	0.025	0.025	--
--	0	-0.012	0.025	0.012	--
--	0.012	0.012	0.012	0	--
--	0.012	0.012	0.012	0.012	--
--	0.012	0.012	0.012	0.038	--
--	0.012	0	0.012	0.012	--
--	0	0.012	0.012	0.025	--
--	0.012	0	0.025	0.038	--
--	0.038	0	0.012	0.012	--
--	0.012	0.012	0.012	0	--
--	0.025	0.025	0.012	0.012	--
--	0.012	0.038	0.012	0	--
--	0.012	0.012	0.012	0.025	--
--	0	0.025	0.025	0.012	--
--	0.012	0.012	0.025	0.012	--
--	0.012	0.025	0	0.012	--
--	0.012	0.012	0.012	0.012	--
--	0.012	0.025	0	0.025	--
--	0.025	0.025	0.012	0.012	--
--	0.012	0.012	0.012	0	--
--	0	0.025	0.025	0.025	--
--	0.025	0.012	0.012	0.012	--
--	0	0	0.025	0.012	--
--	0.025	0.012	0.025	0	--
--	0	0.012	0	0.012	--
--	0.012	0.012	0.012	0.025	--
--	0.012	0.012	0	0	--
--	0.012	0	0.012	0	--
--	0	0.025	0.012	0.025	--
--	0.025	0.012	0.012	0.012	--
--	0.025	0.025	0	0.012	--
--	0.025	0.012	0.025	0.012	--
--	0.025	0	0.012	0.012	--
--	0.025	0.012	0.012	0.012	--
--	0.025	0.012	0.012	0.012	--
--	0.025	0.012	0.012	0.012	--
--	0.012	0.012	0.012	0	--
--	0.025	0.012	0.012	0	--
--	0.012	0.012	0.012	0	--
--	0	0.012	0	0.025	--
--	0.012	0.012	0	0.012	--
--	0.012	0.012	0	0.012	--
--	0.012	0.012	0.012	0.025	--
--	0.025	0	0.025	0.012	--
--	0.012	0.025	0.012	0.012	--
--	0.012	0.025	0.012	0	--
--	0	0.025	0.012	0.012	--
--	0.012	0.012	0.012	0.012	--
--	0.012	0	-0.012	0.012	--
--	0.012	0.012	0	0	--
--	0.012	0.012	0	0.012	--
--	0.012	0.012	0.012	0	--
--	0	0.012	0.012	0.025	--
--	0.012	0.012	0.025	0.012	--
--	0.012	0.012	0.012	0.012	--
--	0.012	0.012	0.025	0.012	--
--	0.025	0.012	0.012	0	--
--	0.025	0.025	0.012	0.012	--
--	0.025	0.012	0.012	0.025	--
--	0	0	0.012	0.012	--
--	0.012	0.012	0.012	0.012	--
--	0.012	0	0	0.012	--
--	0.012	0.025	0	0.025	--
--	0.012	0.012	0.025	0	--
--	0.012	0.012	0.012	0	--
--	0.012	0.012	0.012	0.012	--
--	0.025	0.012	0.012	0.012	--
--	0.038	0	0.025	0.012	--
--	0.025	0.012	0.025	0.025	--
--	0.025	0.012	0	0	--
--	0.012	0.025	0.012	0.012	--
--	0.012	0.012	0.012	0.012	--
--	0.012	0.012	0	0	--
--	0.012	0.012	0.012	0.025	--
--	0.012	0.012	0.012	0.012	--
--	0.012	0.012	0.025	0	--
--	0.012	0	0.012	0.012	--
--	0.012	0.012	0.012	0	--
--	0.012	0.012	0.012	0.025	--
--	0.012	0.025	0.012	0.025	--
--	0.012	0.012	0.025	0.012	--
--	0.012	0.025	0	0.012	--
--	0	0.012	0.012	0	--
--	0.012	0.012	0.012	0	--
--	0.012	0.025	0.012	0.012	--
--	0.012	0.012	0	0	--
--	0	0.025	0.012	0.025	--
--	0.012	0.012	0.012	0.025	--
--	0.012	0.012	0	0.012	--
--	0.012	0.012	0	0.012	--
--	0.012	0.025	0.012	0.025	--
--	0.012	0.025	0.012	0.012	--
--	0.025	0.025	0.025	0.012	--
--	0.012	0.012	0.012	0.025	--
--	0.025	0.012	0.012	0	--
--	0	0	0.012	0.012	--
--	0.025	0.012	0.012	0	--
--	0.012	0	0.012	0.025	--
--	0	0.012	0.012	0.012	--
--	0.025	0.025	0.012	0.012	--
--	0	0.025	0.012	0.012	--
--	0.038	0.012	0.012	0.012	--
--	0.012	0.012	0	0.025	--
--	0.025	0.012	0.025	0.012	--
--	0	0.012	0.012	0.025	--
--	0.012	0.012	0.012	0	--
--	0.012	0.012	0.025	0.025	--
--	0.012	0.025	0.012	0.012	--
--	0.012	0.012	0	0.012	--
--	0.012	0	0	0.025	--
--	0.025	0.012	0.025	0.012	--
--	0.012	0	0	0.025	--
--	0.012	0.012	0.012	0.012	--
--	0.012	0.012	0.012	0.012	--
--	0.012	-0.012	0	0	--
--	0.025	0.012	0.012	0	--
--	0.012	0.012	0.012	0	--
--	0.025	0.012	0.012	0.012	--
--	0.012	0.025	0.012	0.012	--
--	0.012	0.025	0.012	0.012	--
--	0.012	0	0	0.012	--
--	0.012	0	0	0.025	--
--	0.025	0	0.012	-0.012	--
--	0.025	0.025	0.012	0.012	--
--	0.012	0.012	0.025	0	--
--	0	0.012	0.025	0.012	--
--	0.025	0.012	0.025	0.012	--
--	0	0.012	0.025	0.012	--
--	0.025	0	0.025	-0.012	--
--	0.012	0	0	0	--
--	0.012	0	0.012	0.012	--
--	0.012	0.025	0	0.012	--
--	0.012	0.012	0.012	0.012	--
--	0.012	0.025	0.012	0.025	--
--	0.012	0.012	0.025	0	--
--	0.012	0.025	0.012	0	--
--	0.012	0.012	0.012	0	--
--	0.012	0.012	0.025	0.012	--
--	0	0	0.025	0.012	--
--	0.012	0.025	0.012	0.025	--
--	0	0	0.025	0.025	--
--	0	0.012	0.012	0.012	--
--	0.012	0.025	0.012	0.012	--
--	0.025	0.012	0.012	0.012	--
--	0.025	0.012	0.012	0.012	--
--	0.012	0.012	0.025	0.012	--
--	0	0.012	0.012	0.012	--
--	0.025	0.012	0.012	0	--
--	0.025	0.012	0	0.025	--
--	0.025	0.012	0	0.012	--
--	0.025	0.025	0.012	0.012	--
--	0.012	0.012	0.012	0	--
--	0.025	0.012	0.025	0	--
--	0	0	0.012	0.012	--
--	0.012	0.012	0	0.012	--
--	0.025	0.012	0.012	0.012	--
--	0.025	0.025	0.012	0	--
--	0.012	0.012	0.012	0	--
--	0.012	0.012	0.012	0.025	--
--	0	0.012	0.025	0.012	--
--	0.012	0.025	0.025	0.012	--
--	0.012	0.012	0.012	0.012	--
--	0.012	0.012	0.012	0.012	--
--	0.012	0.025	0.012	0.012	--
--	0	0.012	0	0.012	--
--	0.012	0.025	0.025	0	--
--	0	0.012	0.012	0.025	--
--	0.012	0.012	0	0.012	--
--	0.012	0.012	0.012	0.012	--
--	0.025	0.012	0.012	0.012	--
--	0.025	0.012	0.012	0.012	--
--	0.012	0.012	0.012	0.025	--
--	0.012	0.012	0.025	0.038	--
--	0.012	0.012	0	0.012	--
--	0.012	0.012	0.012	0	--
--	0.025	0	0.025	0.025	--
--	0.038	0.012	0	0	--
--	0.025	0.025	0	0	--
--	0.012	0.025	0.012	0.012	--
--	0	0	0.012	0.012	--
--	0.025	0.025	0.012	0.012	--
--	0.012	0.012	0.025	0	--
--	0	0.012	0.012	0	--
--	0.025	0	0.012	-0.012	--
--	0.012	0	0.038	0.012	--
--	0	0.025	0	0.025	--
--	0	0.012	0.012	0.025	--
--	0.012	0.025	0.025	0.025	--
--	0.012	0	0.025	0	--
--	0	0.012	0.025	0	--
--	0.012	0.012	0.012	0.012	--
--	0.012	0.012	0.012	0.012	--
--	0.012	0.012	0.012	0.012	--
--	0.012	0.025	0.025	0.025	--
--	0.012	0.025	0.025	0.012	--
--	0.012	0	0.012	0	--
--	0.025	0.012	0	0.012	--
--	0.025	0.012	0.012	0	--
--	0.012	0.012	0	0	--
--	0.025	0.012	0.012	0.025	--
--	0.012	0.025	0.012	0.012	--
--	0.012	0.012	0.012	0	--
--	0	0.025	0.012	0.012	--
--	0.012	0.012	0.012	0.012	--
--	0.025	0.012	0.012	0	--
--	0.012	0.025	0.012	0.012	--
--	0.012	0.012	0.025	0.012	--
--	0.012	0.012	0	0.025	--
--	0	0.012	0.012	0.012	--
--	0.025	0.012	0.012	0	--
--	0.025	0.012	0.012	0.012	--
--	0.025	0.012	0.012	0.025	--
--	0.012	0.012	0	0	--
--	0.012	0.012	0	0.025	--
--	0.012	0.025	0.012	0	--
--	0.012	0.012	0.012	0	--
--	0.025	0.012	0.012	0.012	--
--	0	0.012	0.025	0.025	--
--	0.012	0.012	0.025	0.025	--
--	0.025	0	0.012	0.012	--
--	0.025	0	0.012	0.012	--
--	0.012	0.012	0	0.025	--
--	0.012	0.012	0.012	0.012	--
--	0.025	0.012	0.025	0.012	--
--	0.012	0.012	0.025	0.025	--
--	0	0.012	0.012	0.012	--
--	0.012	0	0	0.012	--
--	0.012	0.025	0.012	0.012	--
--	0.025	0.025	0.012	0.012	--
--	0.012	0.025	0.012	0.012	--
--	0.012	0.025	0.012	0.012	--
--	0.025	0.025	0.012	0.012	--
--	0.012	0.012	0.012	0.025	--
--	0.025	0.012	0.012	0.025	--
--	0.012	0	0.012	0	--
--	0.012	0	0.012	0	--
--	0.012	0.012	0.012	0	--
--	0	0.012	0.012	0.012	--
--	0.012	0.012	0.012	0.025	--
--	0.012	0.012	0.012	0.012	--
--	0.012	0.012	0.012	0.012	--
--	0.025	0	0	0.025	--
--	0.025	0.012	0.012	0	--
--	0.012	0.025	0.012	0.012	--
--	0.012	0.012	0	0.012	--
--	0	0.025	0.012	0.025	--
--	0	0.012	0.025	0.012	--
--	0.012	0.012	0.025	0.025	--
--	-0.012	0.012	0.012	0.012	--
--	0.012	0.012	0.025	0.025	--
--	0.025	0.012	0	0.012	--
--	0	0.012	0.012	0.012	--
--	0.012	0.012	0.012	0	--
--	0.012	0.012	0.025	0.012	--
--	0	0.012	0.012	0.012	--
--	0.025	0.012	0.012	0.012	--
--	0.025	0.025	0.025	0	--
--	0.012	0.012	0.025	0.025	--
--	0	0.012	0.025	0.012	--
--	0	0.025	0	0	--
--	0.012	0.012	0.025	0.012	--
--	0.012	0.012	0.012	0.025	--
--	0.012	0.025	0.012	0	--
--	0.012	0.025	0.012	0.012	--
--	0.012	0.012	0	0.025	--
--	0.012	0.012	0.012	0.012	--
--	0.012	0.025	0.012	0.012	--
--	0.025	0.012	0.012	0.025	--
--	0.012	0.012	0.012	0.012	--
--	0.012	0.012	0	0.012	--
--	0	0.025	0.012	0.012	--
--	0.012	0	0.012	0.025	--
--	0.012	0.012	0.012	0	--
--	0.025	0.012	0.012	0.012	--
--	0.025	0.025	0.012	0	--
--	0.012	0.012	0	0.012	--
--	0.012	0.012	0.012	0.012	--
--	0.025	0.025	0.038	0.012	--
--	0.025	0.025	0.012	0.012	--
--	0.012	0.012	0.012	0.025	--
--	0.012	0.012	0.025	0.012	--
--	0.025	0.025	0.012	0.025	--
--	0.025	0.012	0.012	0.012	--
--	0.025	0.012	0.025	0	--
--	0.025	0.025	0.012	0	--
--	0.025	0	0.012	0.012	--
--	0.012	0.012	0.012	0.025	--
--	0.025	0	0.025	0	--
--	0.012	0.025	0	0	--
--	0.012	0.012	0	0.012	--
--	0.012	0.012	0.025	0	--
--	0.012	0.012	0.025	0	--
--	0	-0.012	0.012	0.025	--
--	0.025	0.012	0.025	0	--
--	0.025	0.012	0.012	0.012	--
--	0.012	0.012	0.025	0	--
--	0.025	0.012	0.025	0	--
--	0	0.025	0.012	0	--
--	0.025	0.012	0	0.038	--
--	0.012	0.025	0.025	0.025	--
--	0.012	0.012	0.025	0.012	--
--	0.012	0	0.012	0.012	--
--	0.012	0.012	0.012	0	--
--	0.012	0	0	0.012	--
--	0.012	0.025	0.025	0	--
--	0.064	0.089	0.153	0.038	--
--	-0.038	-0.102	-0.115	-0.089	--
--	-0.038	-0.051	-0.102	-0.025	--
--	0.076	0.192	0.179	0.14	--
--	0.089	0.166	0.166	0.064	--
--	-0.051	-0.102	-0.076	-0.064	--
--	-0.038	-0.064	-0.089	-0.038	--
--	0.076	0.204	0.153	0.128	--
--	0.076	0.217	0.192	0.064	--
--	-0.038	-0.076	-0.076	-0.076	--
--	-0.038	-0.076	-0.102	-0.038	--
--	0.064	0.179	0.128	0.102	--
--	0.102	0.243	0.217	0.076	--
--	-0.025	-0.038	-0.064	-0.064	--
--	-0.076	-0.115	-0.128	-0.038	--
--	0.064	0.166	0.102	0.115	--
--	0.076	0.256	0.217	0.089	--
--	-0.012	-0.025	-0.051	-0.076	--
--	-0.064	-0.076	-0.128	-0.051	--
--	0.051	0.14	0.089	0.102	--
--	0.089	0.281	0.23	0.089	--
--	-0.025	0.025	-0.025	-0.064	--
--	-0.076	-0.089	-0.128	-0.051	--
--	0.038	0.102	0.076	0.089	--
--	0.102	0.281	0.217	0.102	--
--	0	0.064	-0.012	-0.051	--
--	-0.064	-0.089	-0.14	-0.076	--
--	0.025	0.064	0.025	0.089	--
--	0.102	0.294	0.23	0.14	--
--	0	0.089	0.012	-0.038	--
--	-0.076	-0.089	-0.14	-0.089	--
--	0.025	0.012	0.012	0.076	--
--	0.102	0.281	0.204	0.115	--
--	0.012	0.14	0.038	-0.025	--
--	-0.064	-0.089	-0.128	-0.076	--
--	0	-0.012	0	0.064	--
--	0.089	0.281	0.217	0.128	--
--	0.038	0.179	0.076	-0.038	--
--	-0.064	-0.076	-0.14	-0.089	--
--	0.025	-0.025	-0.025	0.025	--
--	0.089	0.256	0.204	0.14	--
--	0.038	0.204	0.089	0.012	--
--	-0.051	-0.051	-0.14	-0.089	--
--	0	-0.064	-0.038	0.025	--
--	0.102	0.23	0.204	0.128	--
--	0.038	0.23	0.102	0	--
--	-0.051	-0.051	-0.115	-0.089	--
--	-0.038	-0.064	-0.064	0.025	--
--	0.076	0.192	0.204	0.128	--
--	0.038	0.256	0.115	0	--
--	-0.064	-0.012	-0.115	-0.089	--
--	-0.012	-0.076	-0.076	0	--
--	0.076	0.166	0.192	0.14	--
--	0.064	0.268	0.128	0.012	--
--	-0.038	0	-0.115	-0.076	--
--	-0.038	-0.089	-0.089	0	--
--	0.076	0.128	0.166	0.115	--
--	0.051	0.294	0.153	0.051	--
--	-0.038	0.038	-0.102	-0.089	--
--	-0.012	-0.076	-0.115	-0.012	--
--	0.064	0.115	0.166	0.102	--
--	0.064	0.307	0.179	0.076	--
--	-0.051	0.089	-0.089	-0.076	--
--	-0.025	-0.076	-0.115	-0.038	--
--	0.012	0.064	0.025	0	--
--	0.012	0.102	0.012	0	--
--	0	0.089	0.012	0.012	--
--	0.012	0.038	0	0.012	--
--	0.025	0.038	0.012	0.038	--
--	0.025	0.051	0.012	0.012	--
--	0	0.038	0.012	0	--
--	0.025	0.051	-0.012	0.025	--
--	0.012	0.025	0	0.012	--
--	0.012	0.025	0	0.012	--
--	0.012	0.038	0.012	0	--
--	0.012	0.051	0.012	0	--
--	0.025	0.025	0.012	0.012	--
--	0.038	0.038	0	0.012	--
--	0.025	0.038	0	0	--
--	0.012	0.038	0	0.012	--
--	0.025	0.025	0.012	0.025	--
--	0.025	0.038	-0.012	0.025	--
--	0	0.038	0	0	--
--	0.012	0.051	0	0	--
--	0	0.038	0	0	--
--	0.025	0.025	0.025	0	--
--	0.012	0.038	0	0.012	--
--	0.012	0.038	0.012	0.012	--
--	0.012	0.025	0.012	0.012	--
--	0.012	0.038	0.012	0	--
--	0.012	0.025	0.012	0	--
--	0.012	0.038	0	0.012	--
--	0.012	0.025	0	0.012	--
--	0.012	0.038	0.025	0.025	--
--	0.012	0.012	0.012	0.012	--
--	0	0.025	-0.012	0.012	--
--	0	0.012	0	0.012	--
--	0.012	0.012	0.025	0.012	--
--	0.012	0.025	-0.012	0.012	--
--	0.012	0.012	0	0.012	--
--	0.012	0.012	0	0.012	--
--	0.012	0.025	0	0.025	--
--	0.012	0.012	0	0.012	--
--	0.025	0.025	0.025	0.012	--
--	0.025	0.025	0.012	0.025	--
--	0.012	0.038	0.012	0.012	--
--	0.025	0.038	0	0.012	--
--	0.012	0.025	0.012	0	--
--	0	0.012	0.012	0.012	--
--	0	0.025	0.012	0.012	--
--	0.025	0.025	0	0.012	--
--	0.025	0.025	0.012	-0.012	--
--	0.012	0.025	0	0.012	--
--	0	0.025	0.025	0	--
--	0.012	0.012	0	0.025	--
--	0	0.025	0.012	0	--
--	0.012	0.012	0.012	0	--
--	0.012	0.025	0.012	0	--
--	0.012	0.025	0.012	0	--
--	0.025	0.012	0.012	0.012	--
--	0.012	0.025	0	0.012	--
--	0.012	0.025	0.012	0.012	--
--	0.012	0.025	0.012	0.012	--
--	0.012	0.025	0.012	0	--
--	0.025	0.025	0.012	0	--
--	0.012	0.012	0	0.012	--
--	0	0.025	0.012	0.012	--
--	0	0.012	0.012	0.012	--
--	0.012	0.012	0.012	0.012	--
--	0.012	0.038	0.012	-0.012	--
--	0.025	0.038	0	0.012	--
--	0.012	0.012	0.012	-0.012	--
--	0.025	0.025	0.012	0.012	--
--	0.012	0.012	0.025	0.012	--
--	0	0.012	0.025	0.025	--
--	0.012	0.012	0.012	0.025	--
--	0.025	0.012	0.012	0	--
--	0.025	0.012	0	0.012	--
--	0.025	0.012	0.025	0	--
--	0.012	0.012	0	0.025	--
--	0	0.025	0.012	0.025	--
--	0.012	0.025	0.012	0.012	--
--	0.012	0.025	0	0.012	--
--	0.012	0.025	0	-0.012	--
--	0.025	0.012	0.025	0.012	--
--	0.025	0.012	0	0	--
--	0	0.012	0.012	0.025	--
--	0	0	0.025	0.012	--
--	0.012	0.012	0.012	0	--
--	0.012	0.012	0.012	0.012	--
--	0.025	0.012	0	0.012	--
--	0	0.012	0.012	0	--
--	0	0.025	0	0.012	--
--	0.012	0.025	0	0.012	--
--	0.012	0.012	0.012	0.025	--
--	0	0.012	0.012	0.025	--
--	0.012	0.012	0.012	0.025	--
--	0.025	0.025	0.025	0.012	--
--	0.012	0.025	0.012	0.012	--
--	0	0.025	0	0.012	--
--	0.012	0.025	0.012	0.012	--
--	0.012	0.012	0.025	0.012	--
--	0.012	0.012	0.012	-0.012	--
--	0.025	0.012	0.012	0	--
--	0.012	0.012	0.012	0.025	--
--	0.025	0.012	0	0.012	--
--	0.012	0.012	0.012	0.012	--
--	0	0.012	0.012	0.012	--
--	0	0.025	0.012	0.025	--
--	0.025	0.025	0.012	0.025	--
--	0.012	0.012	0.012	0.012	--
--	0.025	0.025	0.012	0.012	--
--	0.012	0.012	0	0.012	--
--	0.012	0.025	0.025	0.012	--
--	0.012	0.012	0.012	0	--
--	0.012	0.012	0.012	0.012	--
--	0.025	0.012	0.012	0	--
--	0.012	0.012	0	0	--
--	0	0.012	0.012	0.012	--
--	0.025	0.012	0.012	0.012	--
--	0	0.025	0.012	0.025	--
--	0	0.025	0.025	0.025	--
--	0.012	0.025	0.012	0.012	--
--	0.025	0.025	0	0.012	--
--	0	0.025	0.012	0.012	--
--	0.012	0.038	0.025	0.012	--
--	0.012	0.025	0	0.012	--
--	0.012	0	0.012	0.012	--
--	0.012	0.012	0	0.012	--
--	0.025	0.025	0	0.012	--
--	0.012	0.012	0.012	0.012	--
--	0.012	0.025	0.012	0.012	--
--	0.012	0.012	0.025	0.012	--
--	0.012	0	0.012	0.012	--
--	0.012	0.025	0.012	0.025	--
--	0.025	0.012	0.012	0.012	--
--	0.012	0.012	0	0.012	--
--	0.012	0	0.012	0.025	--
--	0.012	0.012	0.025	0	--
--	0	0.012	0.012	0.025	--
--	0.012	0.012	0.012	0	--
--	0.025	0.012	0.012	0	--
--	0.025	0.012	0.012	0	--
--	0.012	0.012	0	0	--
--	0.012	0.012	0.012	0.012	--
--	0.012	0.012	0.012	0	--
--	0.025	0.012	0.012	0.012	--
--	0.012	0.012	0	0.025	--
--	0.012	0.012	0.012	0	--
--	0.012	0.012	0.025	0.012	--
--	0.012	0.012	0.012	0.012	--
--	0.012	0.012	0.012	0.012	--
--	0.025	0.025	0.012	0	--
--	0	0.025	0	0.012	--
--	0.012	0.012	0.025	0.012	--
--	0.012	0.012	0.012	0.012	--
--	0.012	0	0	0	--
--	0.012	0.012	0.025	0	--
--	0.025	0	0	0	--
--	0	0.012	0	0.012	--
--	0.025	0	0.012	0.025	--
--	0.012	0.012	0.012	0.025	--
--	0.025	0	0.012	0.025	--
--	0	0.012	0.012	0.025	--
--	0.012	0	0.012	0.025	--
--	0.012	0.012	0.012	0.012	--
--	0.012	0.025	0.025	0.012	--
--	0	0.012	0.012	0	--
--	0	0.012	0.012	0.012	--
--	0.012	0.012	0	0	--
--	0.012	0	0.012	0.012	--
--	0	0	0.025	0.012	--
--	0.012	0	0.012	0.012	--
--	0.012	0	0	0	--
--	0.025	0.025	0.012	0.025	--
--	0	0.012	0.025	0.012	--
--	0.012	0.025	0.012	0.012	--
--	0.025	0	0.012	0.025	--
--	0.025	0.012	0	0.012	--
--	0.025	0.012	0	0.012	--
--	0.012	0.012	0.012	0.012	--
--	0	0.025	0.025	0.012	--
--	0	0.012	0.025	0.012	--
--	0.012	0	0.012	0.012	--
--	0.025	0.025	0.012	0	--
--	0	0.012	0.012	0	--
--	0.012	0.012	0.012	0.012	--
--	0	0.012	0.025	0	--
--	0	0.012	0	0.012	--
--	0.012	0.012	0.012	0.012	--
--	0.012	0.012	0.025	0.025	--
--	0.012	0.012	0.012	0	--
--	0.025	0.012	0.012	0.012	--
--	0.012	0	0.025	0.025	--
--	0.012	0.025	0.012	0.025	--
--	0.012	0.012	0.012	0.012	--
--	0.025	0.012	0.012	0.025	--
--	0.012	0.025	0.012	0	--
--	0.012	0.025	0.012	0	--
--	0.012	0.025	0.025	0	--
--	0	0	0	0.025	--
--	0.012	0.012	0.025	0.012	--
--	0.012	0.012	0.012	0.038	--
--	0	0.012	0	0.012	--
--	0.025	0	0	0.012	--
--	0	0.025	0.012	0.012	--
--	0.012	0.012	0.012	0.012	--
--	0.012	0.025	0	0.025	--
--	0	0.012	0.012	0.012	--
--	0.012	0.012	0.012	0.012	--
--	0.012	0.025	0.025	0.012	--
--	0.012	0.012	0	0.025	--
--	0.012	0.012	0.012	0	--
--	0	0.012	0.012	0.012	--
--	0.012	0.012	0	0.025	--
--	0.012	0.012	0.012	0.025	--
--	0	0.012	0	0.012	--
--	0.012	0	0.012	0.012	--
--	0.012	0	0.012	0	--
--	0.025	0.012	0.012	0.012	--
--	0.025	0.025	0.025	0.012	--
--	0.012	0.025	0	0.012	--
--	0	0.012	0.025	0.025	--
--	0.025	0.025	0	0.025	--
--	0	0.025	0.012	0.025	--
--	0.025	0.025	0.012	0.025	--
--	0.012	0.025	0.012	0.012	--
--	0	0.012	0	0.012	--
--	0	0.025	0.012	0.012	--
--	0.025	0.012	0.012	0.025	--
--	0.012	0.012	0.012	0.012	--
--	0.012	0.025	0.012	0.012	--
--	0.012	0.012	0	0.012	--
--	0	0.012	0.025	0.012	--
--	0.012	0.012	0	0.012	--
--	0.012	0.025	0.012	0.012	--
--	0.012	0.012	0.012	0.012	--
--	0.025	0	0.012	0.012	--
--	0.012	0	0	0.012	--
--	0.025	0	0.025	0	--
--	0.012	0	0.012	0.025	--
--	-0.012	0.012	0	0.012	--
--	0.038	0.012	0.012	0.025	--
--	0	0.025	0.012	0	--
--	0.025	0.012	0.025	0.025	--
--	0.012	0.012	0.012	0.012	--
--	0.012	0.025	0	0.025	--
--	0	0.012	0.025	0.012	--
--	0.012	0.012	0.012	0.012	--
--	0.012	0.025	0.012	0.012	--
--	0.012	0	0.012	0.012	--
--	0.025	0	0	0	--
--	0.012	0.012	0.012	0.012	--
--	0	0.025	0	0.012	--
--	0.012	0.012	0.012	0.012	--
--	0.012	0.012	0.012	0.025	--
--	0.012	0.025	0.025	0.012	--
--	0.025	0.012	0.012	0.012	--
--	0.012	0.012	0.012	0.012	--
--	0.012	0.025	0.012	0.025	--
--	0.012	0.025	0.012	0.012	--
--	0.012	0.025	0.025	0.025	--
--	0.012	0.012	0.012	0.012	--
--	0.025	0.012	0.012	0.012	--
--	0.025	0.012	0	0.025	--
--	0.012	0	0.025	0.012	--
--	0.012	0.025	0.012	0.012	--
--	0	0.012	0	0.012	--
--	0.012	0	0.012	0.025	--
--	0.012	0.025	0.025	0.025	--
--	0.012	0.012	0.012	0.012	--
--	0.012	0.025	0.012	0	--
--	0.025	0.025	0	0	--
--	0.012	0.025	0	0.012	--
--	0	0.012	0.012	0.012	--
--	0.012	0.025	0.025	0.012	--
--	0.012	0	0.025	0.012	--
--	0.025	0.025	0.012	0	--
--	0.025	-0.012	0.012	0.012	--
--	0.025	0.012	-0.012	0.012	--
--	0.012	0.025	0.012	0.025	--
--	0.012	0.012	0.025	0.025	--
--	0.012	0.012	0.012	0.025	--
--	0.012	0.012	0.012	0.012	--
--	0.025	0.012	0.012	0.012	--
--	0.012	0.025	0.012	0.025	--
--	0	0	0.012	0.012	--
--	0	0.012	0.012	0.025	--
--	0.012	0.012	0.012	0.012	--
--	0.012	0	0	0.012	--
--	0.012	0.025	0.012	0.012	--
--	0.025	0.012	0.012	0.012	--
--	0.012	0.012	0.025	0.012	--
--	0.012	0.012	0.025	0.012	--
--	0.012	0.012	0.025	0.025	--
--	0	0.025	0.025	0.025	--
--	0.012	0.012	0.012	0.012	--
--	0.012	0.025	0	0	--
--	0.012	0	0.012	0.012	--
--	0.012	0.025	0.025	0	--
--	0.012	0.012	0.025	0	--
--	0.025	0.012	0.012	0.012	--
--	0.012	0.012	0.012	0.012	--
--	0.038	0.012	0.012	0.012	--
--	0.012	0	0.012	0.012	--
--	0	0.012	0.012	0.012	--
--	0.012	0.025	0.012	0.012	--
--	0	0	0.012	0.012	--
--	0.012	0.012	0.012	0.012	--
--	0.012	0.025	0.025	0	--
--	0.012	0.012	0.025	0.012	--
--	0.025	0.012	0.012	0.012	--
--	0.012	0.025	0.012	0.012	--
--	0	0.025	0.025	0.025	--
--	0	0.012	0.012	0.025	--
--	0	0.012	0	0.012	--
--	0.025	-0.012	0	0.025	--
--	0.025	0.025	0	0.012	--
--	0.025	0.012	0.012	0.025	--
--	0.012	0.025	0	0.025	--
--	0	0.025	0	0.012	--
--	0	0.025	0.012	0.012	--
--	0.012	0	0.012	0.012	--
--	0.012	0.012	0.012	0.012	--
--	0.012	0.012	0.012	0.012	--
--	0.012	0.012	0.012	0.012	--
--	0	0.012	0.012	0.025	--
--	0.025	0.025	0.012	0	--
--	0.012	0.012	0.012	0.012	--
--	0.025	0	0.012	0.025	--
--	0.025	0.012	0.012	0.012	--
--	0.012	0.012	0	0	--
--	0.025	0.012	0.025	0.012	--
--	0	0.012	0.012	0.025	--
--	0.012	0.012	0.012	0.012	--
--	0.012	0.025	0	0.012	--
--	0.012	0.012	0.012	0.025	--
--	0.012	0.012	0	0.012	--
--	0	0.038	0	0	--
--	0	0.012	0	0.012	--
--	0.012	0.012	0.012	0.012	--
--	0.012	0.025	0.012	0.012	--
--	0.012	0.025	0.012	0.025	--
--	0.012	0.012	0.012	0.012	--
--	0.025	0	0.012	0	--
--	0.012	0.012	0.012	0	--
--	0.012	0.012	0.012	0.012	--
--	0.012	0.012	0.025	0.025	--
--	0	0.012	0	0.012	--
--	0.012	0.025	0.025	0.025	--
--	0.012	0.025	0.012	0.012	--
--	0.025	0	0.012	0	--
--	0.025	0.012	0	0	--
--	0.025	0.012	0.025	0.012	--
--	0.012	0.012	0.012	0.012	--
--	0.012	0.025	0	0.012	--
--	0.012	0.012	0.012	0.025	--
--	0.012	0.025	0.012	0.012	--
--	0	0.012	0.025	0	--
--	0.012	0.012	0.012	0	--
--	0.012	0.012	0.012	0.012	--
--	0.012	0.012	0.025	0.012	--
--	0.012	0.025	0.012	0.038	--
--	0	0	0.012	0	--
--	0.012	0	0.012	0.025	--
--	0.012	0.025	0.012	0.038	--
--	0.012	0.012	0.012	0.025	--
--	0.012	0.012	0.012	0.012	--
--	0.012	0.012	0.025	0.012	--
--	0.025	0.012	0	0.012	--
--	0.025	0.025	0.025	0.025	--
--	0.012	0.012	0	0	--
--	0.025	0.012	0.012	0	--
--	0.012	0.012	0.025	0	--
--	0.025	0	0.012	0.012	--
--	0.012	0.012	0.012	0.012	--
--	0.012	0.012	0.012	0.025	--
--	0.025	0.025	0	0	--
--	0.025	0	0.012	0.012	--
--	0.012	0.025	0.025	0.012	--
--	0	0.012	0.025	0.025	--
--	0.012	0.012	0.012	0.025	--
--	0.012	0	0.025	0.025	--
--	0.025	0.025	0.025	0.025	--
--	0.012	0	0.012	0	--
--	0.025	0.012	0	0.012	--
--	0.025	0.038	0.012	0.012	--
--	0.012	0.012	0.012	0.012	--
--	0.012	0.012	0.025	0.012	--
--	0.012	0.012	0.025	0.025	--
--	0.012	0.012	0.012	0.012	--
--	0.025	0.025	0	0	--
--	0.012	0.012	0.012	0.012	--
--	0	0.025	0	0.012	--
--	0.012	0.038	0.012	0.012	--
--	0.012	0.012	0	0.025	--
--	0.012	0.012	0.025	0.012	--
--	0.012	0.012	0.025	0.012	--
--	0.012	0.012	0.012	-0.012	--
--	0.012	0	0.012	0	--
--	0	0.012	0.012	0.025	--
--	0.012	0.012	0	0.025	--
--	0	0.012	0.012	0.025	--
--	0.025	0.025	0.012	0.012	--
--	0.012	0.012	0.025	0	--
--	0.025	0.012	0.012	0.012	--
--	0.012	0.025	0.012	0.025	--
--	0.025	0.012	0.025	0.012	--
--	0.012	0.012	0.012	0.012	--
--	0.012	0.012	0.012	0.025	--
--	0.012	0.012	0.012	0.012	--
--	-0.012	0.012	0.012	0	--
--	0.012	0.012	0.012	0.012	--
--	0.012	0.012	0.012	0.012	--
--	0.012	0.012	0.012	0.025	--
--	0.025	0	0	0.012	--
--	0.012	0	0.025	0.012	--
--	0.025	0	0.025	-0.012	--
--	0.012	0.012	0.012	0.012	--
--	0.025	0	0	0.012	--
--	0.012	0.025	0.012	0.025	--
--	0.012	0.025	0.012	0.025	--
--	0.012	0.025	0.012	0.012	--
--	0.025	0.012	0.012	0.012	--
--	0.012	0.025	0.012	0	--
--	0.025	0.025	0.012	0.012	--
--	0.012	0.025	0.012	0.012	--
--	0.012	0.012	0.012	0	--
--	0.012	0.012	0.012	0.012	--
--	0.012	0.025	0.012	0	--
--	0.012	0.025	0.012	0.012	--
--	0.012	0.025	0.012	0.012	--
--	0.025	0.025	0.012	0.012	--
--	0	0.025	0.012	0.025	--
--	0.012	0	0	0.025	--
--	0.012	0.012	0.025	0.025	--
--	0.012	0.025	0	0.012	--
--	0.025	0.025	0.025	0.025	--
--	0.025	0.012	0.025	0	--
--	0.012	0.025	0	0.012	--
--	0.012	0.025	0.012	0.012	--
--	0.012	0	0.012	0.025	--
--	0.012	0.012	0.012	0.012	--
--	0.012	0.025	0.012	0.012	--
--	0.025	0.025	0.012	0.012	--
--	0.012	0.012	0.012	0.025	--
--	0.012	0.012	0.012	0	--
--	0.012	0	0	0.012	--
--	0.012	0.012	0.025	0.025	--
--	0	0.012	0	0.012	--
--	0.025	0.012	0.025	0.012	--
--	0.025	0	0.012	0	--
--	0.012	0.012	0.012	0.025	--
--	0.012	0	0.012	0.012	--
0.012	0	0.012	0.012	0.012	0
0.012	0.012	0.012	0	0.012	0.012
0.012	0	0.025	0.012	0.012	0.012
0.012	0.012	0.012	0	0.012	0.012
0	0	0.012	0.012	0.025	0.025
0.012	0.012	0.025	0.025	0.012	0.025
0	0.012	0.012	0.025	0	0.025
0.025	0.012	0.012	0.012	0	0.012
0.012	0.012	0.025	0.012	0.012	0.025
0.025	0.012	0.025	0.025	0.025	0.012
0.012	0.025	0.038	0.012	0.025	0.025
0	0	0.012	0.025	0.025	0.025
0.012	0.012	0.012	0.012	0.012	0
0.012	0.012	0.012	0.025	0.025	0.025
0.012	0.012	0.012	0.012	0.012	0
0.012	0.012	0.012	0.025	0.012	0.012
0	0.012	0.012	-0.012	0.012	0
0.012	0.012	0.012	0.025	0.012	0.012
0.025	0.012	0.025	0	0.025	0.012
0.012	0	0	0.012	0.012	0.012
0	0.012	0	0.012	0.012	0
0.012	0.012	0.012	0.012	0	0.012
0.025	0	0.012	0	0.012	0.012
0.012	0.012	0.012	0.025	0.012	0.025
0	0.012	0	-0.012	0.012	0.012
0.025	0.025	0.012	0.012	0.012	0.012
0.025	0.012	0.012	0.012	0.025	0.012
0	0	0.012	0.012	0.025	0.012
0.012	0.012	0	0.012	0.012	0.012
0	0.012	0.012	0.025	0	0.012
0.012	0.025	0.025	0.012	0.012	0
0.025	0.012	0.012	0.012	0.012	0.012
0.025	0.012	0.038	0.012	0	0.012
0	0.012	0.012	0.012	0	0
0	0	0	0.012	0.012	0
0.012	0.025	0.012	0.025	0.012	0.012
0	0.012	0	0.025	0.012	0.012
0.012	0.025	0.012	0	0.012	0.012
0.012	0.012	0.012	0	0.012	0
0.012	0.012	0.025	0.012	0.012	0.025
0.012	0.012	0.012	0	0.012	0.012
0.012	0	0.025	0.012	0.012	0.012
0	0.012	0	0.012	0.012	0.012
0.012	0.012	0.012	0.012	0.012	0
0	0.038	0.025	0.012	0.012	0
0.012	0.012	0.012	0.012	0.012	0.025
0.012	0.012	0.012	0.025	0	0.012
0	0.012	0.012	0.012	0.012	-0.012
0.012	0.012	0.012	0.012	0.012	0.012
0	0.012	0.012	0	0.025	0.012
0.012	0.012	0.012	0.012	0.012	0.012
0.025	0.012	0.012	0.012	0	0.025
0.012	0.012	0.012	0.012	0.012	0.012
0	0.025	0.012	0.012	0.012	0
0.012	0.012	0.012	0.012	0.012	0.012
0.025	0	0.012	0.012	0.012	0.012
0.012	0.012	0.025	0.012	0.025	0.012
0.012	0.012	0.012	0.025	0	0.012
0.012	0	0.012	0.012	0	0.012
0.012	0.012	0	0.012	0.012	0.012
0	0.012	0.012	0.012	0.012	0.012
0.012	0.012	0.025	0.012	0.012	0.012
0	0	0.012	0.012	0.012	0.012
0.012	0.012	0.012	0	0.012	0.025
0.025	0.012	0.025	0.012	0.012	0.012
0.025	0.012	0.025	0	0.025	0.025
0.012	0.012	0.012	0.012	0	0.012
0.012	0.012	0.025	0.012	0.012	0.012
0.012	0.012	0.012	0	0.012	0.012
0.012	0.025	0.012	0	0.012	0
0	0	0.012	0.012	0.012	0.012
0	0.025	0.012	0.012	0.012	0.012
0.012	0.012	0.025	0.025	0.025	0.012
0	0.012	0.012	0.025	0	0.012
0.012	0.025	0.012	0.025	0	0.012
0.025	0	0.012	0.012	0.012	0.012
0.012	0.012	0.025	0.012	0.012	0.012
0.012	0.012	0.025	0.012	0.012	0.012
0.012	0.012	0.025	0.012	0.012	0.025
0	0.012	0.012	0.012	0.012	0.012
0.012	-0.012	0	0.012	0	0.012
0.012	0.012	0.025	0	0	0.012
0.025	0.025	0.012	0.012	0.025	0
0	0.012	0.025	0.012	0	0.025
0.012	0.012	0	0	0.025	0.012
0	0	0.012	0.012	0	0.025
0.012	0.012	0.012	0.012	0.012	0.012
0.012	0.025	0.012	0.025	0.012	0.012
0.012	0	0.025	0.012	0	0
0.012	0.012	0.025	0.025	0.012	0.012
0.025	0.012	0.012	0.012	0	0.012
0	0.025	0	0.012	0	0.025
0	0.012	0.012	0.012	0.012	0.012
0	0	0.012	0.012	0.012	0.025
0	0.012	0.025	0.012	0.012	0.012
0.012	0.025	0.012	0.025	0	0.012
0.012	0.025	-0.012	0	0.012	0.012
0.012	0.012	0.012	0	0.012	0.012
0.025	0.012	0.012	0	0.012	0.025
0.012	-0.012	0	0.025	0.012	0
0.012	0.012	0.025	0.012	0.025	0.025
0.012	0	0.025	0.025	0.012	0.025
0.012	0.012	0.025	0.025	0.012	0
0.012	0.025	0	0.012	0.012	0.012
0.012	0.012	0.025	0	0.012	0.012
0.012	0.012	0.038	0.025	0.025	0
0.012	0	0.025	0.012	0.012	0
0.025	0.038	0.012	0.012	0.012	0.012
0.012	0.012	0.025	0.012	0.012	0.012
0.012	0.012	0.012	0	0.025	0.012
0.012	0.012	0.012	0.012	0.012	0.025
0	0.012	0.012	0.025	0	0.012
0	0.012	0.012	0.012	0.012	0.025
0.012	0.012	0.025	0.012	0	0
0.025	0	0.012	0.012	0.012	0.025
-0.012	0.012	0	0.012	0.012	0.012
0.012	0	0.025	0.012	0.012	0.025
0.012	0.025	0.012	0	0.012	0
0.012	-0.012	0.012	0.025	0	0.012
0	0	0.012	0.012	0.025	0.025
0.012	0	0.012	0.025	0	0
0.025	0.012	0	0.012	0	0.012
0.012	0.025	0.012	0.025	0.012	0.012
0.012	0.012	0.012	0.012	0.012	0
0.025	0.012	0.012	0.012	0.012	0.012
0	0.025	0.025	0.012	0	0.012
0	0.025	0	0	0.012	0
0.012	0.012	0.012	0.025	0	0
0.025	0	0.012	0.012	0.012	0.012
0.025	0	0.012	0	0.012	0.012
0.012	0.012	0	0.012	0.012	0.025
0.012	0.025	0.012	0	0.012	0.012
0.012	0.012	0.012	0.012	0.012	0
0	0.012	0.025	0.012	0.012	0.012
0	0.012	0.012	0.012	0.012	0.012
0	0.025	0.012	0.012	0.012	0.012
0.012	0.012	0	0	0.012	0.012
0.012	0.025	0	0.012	0.012	0.012
0.012	0.025	0	0.012	0.025	0.025
0.012	0.025	0.012	0.025	0.012	0.012
0.012	0.012	0	0.012	0	0.012
0.012	0	0.012	0.025	0.012	0
0.025	0.012	0.012	0.012	0.012	0.025
0.025	0.012	0.012	0.012	0	0.012
0.012	0.012	0.012	0.012	0.012	0
0.012	0.012	0.012	0.012	0.012	0.012
0.012	0	0	0.012	0.025	0.025
-0.012	0.012	0.012	0.012	0	0
0.012	0	0.012	0.025	0.025	0
0.012	0.025	0.012	0.012	0.012	0.025
0.012	0.012	0.012	0	0.012	0.025
0.038	0.012	0	0.012	0	0.025
0.012	0	0	0	0.025	0
0.012	0	0.025	0.012	0.012	0.012
0	0	0.012	0.012	0.012	0.012
0.012	0	0.012	0.012	0.025	0.012
0	0.012	0.012	0.012	0.012	0
0.012	0.012	0.012	0.025	0.012	0.012
0.012	0.025	0.025	0.012	0.012	0.012
0.012	0.012	0.012	0.012	0.025	0.012
0.012	0.025	0.012	0.012	0	0.025
0	0.012	0.025	0.025	0.012	0.012
0	0.025	0.012	0.012	0.012	0.012
0.012	0	0.012	0.025	0.025	0.012
0.025	0.025	0	0.012	0	0.012
0	0.012	0.025	0	0.012	0.025
0.012	0.012	0	0.012	0	0
0.012	0.012	0.012	0.012	0.012	0
0.012	0.025	0.025	0.025	0.012	0.012
0.012	0.012	0.025	0	0.012	0.012
0	0.012	0.012	0.012	0.038	0.012
0.012	-0.012	0.025	0.025	0.012	0.025
0	0.012	0.012	0.012	0.012	0.012
0	0.012	0	0	0.012	0.012
0.012	0.012	0.012	0.025	0.012	0.012
0.025	0	0.012	0.012	0	0.012
0	0.025	0.025	0.025	0	0.012
0.012	0.012	0.025	0.012	0.025	0.025
0.012	0.025	0	0	0.025	0.012
0	0.012	0	0.012	-0.012	0.012
0.012	0	0.012	0	0.012	0.025
0	0.012	0.012	0.012	0.012	0
0	0.012	0.012	0.012	0	0.012
0.012	0.012	0	0.025	0.012	0.025
0.012	0.012	0.012	0.025	0.012	0.012
0.012	0.012	0.025	0	0.025	0.012
-0.012	0.012	0	0.025	0.012	0.012
0.012	0.012	0.025	0.012	0.025	0.012
0	0.012	0.012	0	0.025	0.025
0	0.038	0.012	0	0.012	0
0.012	0.025	0	-0.012	0.025	0.012
0	0.012	0.012	0.025	0.012	0.025
0	0.012	0.025	0.012	0.025	0.012
0.012	0.012	0.025	0.012	0.012	0.012
0	0	0.012	0	0.012	0.012
0.025	0	0.025	0.012	0	0
0.012	0.012	0.012	0.025	0.012	0.012
0.025	0.012	0.012	0.012	0	0.012
0.025	0.025	0	0.012	0.012	0.012
0	0.025	0	0.012	0.025	0.025
0.012	0	0.025	0.025	0.012	0.012
0	0.012	0.012	0.025	0.012	0.012
0.025	0.012	0.012	0	0.012	0
0.012	0.012	0.012	0	0.012	0
0.025	0.012	0.012	0.012	0	0.025
0	0.025	0.012	0	0	0.025
0.025	0	0.025	0.012	0.012	0.012
0.012	0.012	0.025	0	0.012	0.012
0.012	0.025	0.012	0.025	0	0.012
0.012	0.025	0.012	0.025	0	0
0.025	0	0.012	0.012	0.012	0.012
0.012	0	0.025	0.012	0	0.012
0.012	0.012	0.012	0.012	0	-0.012
0.012	0.025	0.012	0.012	0.012	0.012
0.012	0.012	0.012	0.012	0	0.012
0.025	0.012	0	0.012	0.012	0.012
0.012	0.012	0.025	0.025	0.025	0.012
0.012	0.012	0.012	0.012	0	0.012
0	0.012	0.012	0.012	-0.012	0.025
0.012	0.012	0.025	0.012	0.012	0.012
0	0.012	0.025	0.012	0.012	0.025
0.012	0	0.012	0.012	0	0.012
0.012	0.012	0.012	0.012	0.012	0
0.012	0.012	0.025	0.012	0	0.012
0	0	0.025	0.025	0.012	0.025
0.012	0.012	0	0.025	0.012	0.025
0	0.012	0.025	0.012	0.012	0.012
0.012	0.012	0.012	0	0.025	0.012
0.012	-0.012	0.012	0.012	0.012	0
0	0.012	0.025	0	0.025	0
0.012	0.025	0.012	0.012	0.012	0.012
0.012	0.025	0.012	0	0.012	0.012
0.012	0	0	0.012	0.025	0.012
0	0.012	0.012	0.012	0.012	0.012
0.025	0.025	0	0.012	0.025	0.012
0.012	0.025	0.025	0.025	0.012	0.012
0.025	0.025	0.012	0.012	0	0
0.012	0.012	0.012	0.025	0.012	0.025
0.012	0.025	0.025	0.012	0.012	0
0.025	0.012	0	0.012	0.012	0.025
0.012	0.012	0.012	0.025	0.012	0.025
0.025	0.025	0.012	0.012	0.012	0.012
0.012	0.012	0.025	0.012	-0.012	0.012
0	0.012	0.025	0.012	0.025	0.012
0	0.012	0.012	0.012	0.025	0
0.012	0.012	0.012	0	0.012	0
0	0.012	0.012	0.012	0.025	0.012
0.025	0.025	0.025	0.025	0.025	0
0.012	0.025	0.012	0.012	0.012	0.025
0.012	0	0.025	0.012	0.012	0.012
0.025	0.012	0.012	0.012	0.012	0.012
0.012	0.012	0.012	0.025	0.025	0.012
0.012	0.025	0.012	0.012	0.012	0.012
0.012	0.012	0	0	0.012	0.012
0.012	0.012	0	0.012	0	0
0	0.012	0.012	0.012	0.012	0.012
0	0.012	0.012	0	0.025	0.012
0	0.025	0.012	0.025	0.012	0.012
0.012	0.025	0.012	0.012	0.012	0
0.012	0	0.012	0.025	0.012	0.012
0.012	0	0.025	0.012	0.012	0.012
0.012	0	0.012	0	0.012	0.012
0.025	0.012	0.025	0.012	0	0
0.012	0.025	0.012	0.012	0	0
0	0.012	0.012	0.012	0	0.012
0.012	0.025	0	0	0.012	0.012
0.025	0	0.012	0.025	0.012	0.012
0	0.012	0.012	0	0.012	0.025
0.012	0.012	0.025	0.012	0.012	0.012
0	0.012	0.025	0.012	0	0.012
0.012	0.012	0.012	0.025	0	0
0.012	0.012	0.012	0.012	0.012	0.012
0	0.025	0.012	0.012	0.012	0.012
0.012	0.025	0.012	0.025	0.012	0.025
0.012	0.012	0.025	0	0.025	0
0.012	0.012	0	0.012	0.012	0.012
0.012	0.025	0.012	0.012	0.012	0.012
0.025	0.012	0.025	0.012	0.012	0.012
0.012	0.025	0.012	0.012	0.025	0.012
0.012	0.025	0.012	0.012	0.012	0
0.012	0	0.012	0	0.012	0.012
0	0.012	0	0.025	0	0.012
0.012	0.012	0.012	0	0.012	0
0.012	0.012	0.025	0.012	0.012	0.012
0.012	0	0.012	0	0.025	0.012
0.012	0.012	0	0	0.012	0.025
0.025	0.012	0.012	0.012	0.025	0.012
0.012	0.012	0	0	0.012	0.025
0	0	0.025	0.012	0.012	0
0.025	0.012	0.012	0.012	0.012	0.012
0	0	0.025	0.012	-0.012	0
0.012	0.025	0.012	0.012	0	0.025
0.012	0.012	0.012	0	0.012	0.012
0.012	0.012	0.012	0.012	0.012	0.025
0	0.012	0.012	0.012	0.012	0.025
0.025	0.012	0.012	0.012	0.012	0.012
0.012	0.012	0.012	0.012	0.025	0.025
0	0.025	0.025	0.012	0.012	0.012
0.012	0.012	0.025	0	0	0.012
0.012	0.012	0	0.012	0.012	0.012
0.012	0	0.012	0.012	0.012	0.012
0	0	0.025	0.012	0	0.038
0	0.012	0	0.025	0.012	0.012
0.012	0.025	0.025	0.025	0	-0.012
0.025	0.012	0.025	0.012	0.012	0.025
0.025	0.012	0.012	0.012	0.012	0.051
0.012	0.012	0.012	0.012	0.012	0.012
0.012	0.012	0.012	0.025	0.025	-0.025
0.012	0.025	0	0.012	0.012	0.012
0.012	0.012	0.012	0.012	0.025	0.025
0.012	0.012	0.012	0.012	0.012	0.012
0.025	0.012	0.012	0.012	0	-0.012
-0.012	0.025	0.012	0.012	0.012	0
0.012	0.012	0.012	0	0.012	0.038
0.012	0	0	0.012	0.012	0.025
0	0	0.012	0.025	0.012	0
0.012	0	0.025	0.012	0	0.012
0	0.012	0.012	0.012	0	0.038
0.14	0.012	0.012	0.012	0.012	0.025
-0.089	0.089	0.051	-0.012	-0.012	-0.012
-0.089	0.204	0.307	0.153	0.204	0
0.14	0	0.025	0.038	0.076	0.038
0.166	-0.102	-0.128	-0.115	-0.14	0.025
-0.064	0.064	0.14	0	-0.051	0
-0.089	0.179	0.473	0.166	0.204	0
0.128	0	0.14	0.064	0.089	0.051
0.192	-0.128	-0.076	-0.115	-0.128	0.025
-0.051	0.038	0.089	-0.012	-0.051	-0.012
-0.115	0.192	0.512	0.153	0.192	-0.012
0.089	0.025	0.243	0.076	0.128	0.025
0.179	-0.115	-0.051	-0.089	-0.115	0.038
-0.038	0.012	0.076	-0.025	-0.051	-0.012
-0.102	0.166	0.524	0.14	0.166	0
0.076	0.038	0.345	0.076	0.14	0.038
0.192	-0.115	-0.038	-0.089	-0.102	0.025
-0.038	0.012	0.064	-0.051	-0.102	-0.012
-0.128	0.166	0.524	0.128	0.153	0
0.076	0.064	0.435	0.102	0.153	0.012
0.204	-0.115	0	-0.089	-0.102	0.025
0	-0.012	0.051	-0.076	-0.102	0
-0.14	0.179	0.512	0.128	0.14	-0.012
0.025	0.089	0.486	0.115	0.166	0.025
0.204	-0.115	0.025	-0.076	-0.102	0.012
0.012	-0.025	0.038	-0.076	-0.102	-0.012
-0.128	0.179	0.46	0.128	0.166	-0.012
0.012	0.089	0.55	0.128	0.179	0.025
0.204	-0.115	0.064	-0.064	-0.076	0.025
0.025	-0.051	0.038	-0.089	-0.115	-0.012
-0.14	0.153	0.422	0.115	0.115	-0.025
0	0.102	0.588	0.153	0.192	0.012
0.204	-0.102	0.128	-0.064	-0.076	0.038
0.038	-0.051	0.051	-0.102	-0.14	0
-0.128	0.153	0.358	0.115	0.089	-0.012
-0.012	0.115	0.627	0.14	0.204	0
0.179	-0.115	0.192	-0.064	-0.025	0.025
0.064	-0.076	0.064	-0.102	-0.128	0.012
-0.128	0.14	0.332	0.089	0.064	-0.012
-0.038	0.128	0.64	0.14	0.192	0.012
0.179	-0.076	0.243	-0.038	-0.012	0.025
0.076	-0.089	0.051	-0.115	-0.14	0.012
-0.128	0.115	0.281	0.076	0.064	-0.025
-0.038	0.14	0.64	0.166	0.204	0.012
0.166	-0.089	0.32	-0.012	0	0.038
0.102	-0.076	0.051	-0.102	-0.128	0.012
-0.128	0.115	0.243	0.064	0.038	-0.025
-0.076	0.166	0.64	0.153	0.217	0
0.166	-0.051	0.371	-0.012	0.025	0.025
0.115	-0.089	0.076	-0.102	-0.14	0.012
-0.102	0.089	0.179	0.025	0.012	0.012
-0.089	0.166	0.627	0.166	0.204	0.012
0.166	-0.064	0.448	0	0.025	0.012
0.14	-0.102	0.064	-0.102	-0.153	0.012
-0.089	0.089	0.153	0.025	-0.012	0
-0.089	0.166	0.601	0.166	0.204	0
0.153	-0.025	0.512	0.025	0.051	0.012
0.166	-0.128	0.089	-0.115	-0.14	0.025
-0.115	0.064	0.115	0.012	-0.025	0.012
-0.102	0.179	0.55	0.166	0.192	0.025
0.14	-0.012	0.55	0.025	0.076	0.025
0.153	-0.14	0.102	-0.115	-0.128	0.012
-0.089	0.051	0.115	-0.012	-0.038	0.012
-0.128	0.179	0.512	0.153	0.192	0.012
0.025	-0.012	0.601	0.051	0.102	-0.012
0.012	-0.115	0.128	-0.115	-0.14	0
0.012	0	0.23	0	0.012	0.025
0	0.012	0.256	0	0.012	0.012
0	0.012	0.281	0.012	0.012	0.012
0.012	0	0.243	0.012	0.012	0.025
0	0	0.204	0.012	0.012	0.012
0	0	0.217	0.012	0	0.012
0.025	0	0.23	0.012	0.012	0
0.012	0.012	0.204	-0.012	0	0.012
0.012	0	0.192	0.012	0	0.012
0.012	0.012	0.192	0	-0.012	0.012
0	0	0.179	0.025	0.025	0.012
0	0.012	0.179	0	0	0.025
0.025	0	0.179	0.012	0.012	0
0.012	0	0.179	0.025	0	0.012
0	0.012	0.166	0.025	0.012	0.012
0	0	0.153	0.012	-0.012	0.012
0	0.012	0.166	0	0.012	0.012
0.012	0.012	0.14	0.012	0	0
0	0	0.166	0	0.012	0.012
0.012	0.012	0.14	0.012	0	0.012
0	0.012	0.153	0.012	0.012	0.025
0	0.012	0.14	0.025	0.025	0.012
0	0	0.128	0.012	0.012	0.025
0.012	0.025	0.14	0	0.012	0.012
0	0.012	0.14	0.012	0	0
0.012	0.012	0.115	0	0.012	0.025
0	0.012	0.14	0.012	0.012	0
0.012	0.012	0.14	0.025	0.012	0.025
0	0	0.115	0.012	0	0.012
-0.012	0.012	0.115	-0.012	0	0
0.012	0.025	0.115	0.012	0	0.025
0.012	0	0.115	0.012	0.012	0
0.012	0.012	0.128	0.012	0.025	0.012
0.012	0.012	0.115	0	0	0.025
0.012	0.012	0.089	0.038	0	0
0.025	0.012	0.102	0	0	0.012
0.012	0	0.102	0.025	0.012	0.012
0.012	0.012	0.102	0.012	0.012	0.012
0	0	0.115	0.012	0	0.012
0.012	0.012	0.089	0.012	0.025	0.012
0.012	0.012	0.089	0.012	0.012	0.012
0	0	0.089	0.012	0.012	0.025
0.012	0.012	0.089	0.025	0.012	0
0	0	0.089	0.025	0.012	0.012
0.025	0	0.089	0.012	0.012	0.012
0.012	0.025	0.076	0	0.012	0.012
0.012	0.012	0.089	0	0.012	0.012
0.012	0	0.076	0.012	0.012	0.012
0.012	0.012	0.076	0.012	0.012	0.012
0.012	0.012	0.064	0.012	0.012	0.012
0	0.012	0.076	0.025	0	0.012
0.012	0.025	0.076	0.012	0.012	0
0.012	0.012	0.076	0.012	0	0.012
0	0	0.051	0.012	0	0.025
0	0.012	0.064	0	0.012	0.012
0	0.025	0.076	0.012	0.012	0.012
0	0.012	0.064	0.012	0.012	0.012
0	0	0.064	0.012	0.012	0
0.012	0	0.051	0	0	0.012
0.012	0.025	0.064	0.012	0.012	0.025
0.012	0.012	0.064	0.012	0.012	0.012
0.012	0.012	0.064	0	0	0.025
0	0.012	0.064	0.012	0.012	0.012
0.012	0.012	0.064	0.012	0.012	0.025
0	0.012	0.076	0	0.012	0.012
0	0.012	0.051	0.012	0.025	0.025
0	0.012	0.051	0.012	0.012	0.012
0.012	0.012	0.064	0.012	0	0.012
0.012	0	0.051	0.012	0.012	0.012
0.025	0.012	0.064	0.012	0	0.025
0.012	0	0.038	0.012	0	0.012
0.012	0	0.051	0	0.025	0.012
0.012	0.012	0.051	0.012	0.012	0.012
0	0.012	0.064	0	0.025	0.025
0.012	0.012	0.051	0.012	0.012	0.012
0	0.012	0.051	0	0.025	0.012
0	0.012	0.025	0.012	0.012	0.012
0.012	0.012	0.038	0.012	0	0.012
0.012	0.025	0.038	0.025	0.012	0.012
0	0.012	0.038	0.012	0	0.012
0.012	0.012	0.038	0.012	0.012	0.012
0	0.025	0.038	0.012	0.012	0.012
0.012	0.012	0.038	0	0	0
0.012	0.012	0.038	0	0.012	0.025
0.025	0.012	0.051	0.012	0.025	0.025
0.012	0.012	0.038	0.012	0.012	0.012
0	0	0.025	0.025	0	0.012
0	0.025	0.038	0.012	0.025	0.012
0.012	0.012	0.038	0	0.012	0.025
0.012	0.038	0.025	0	0.012	0
0.012	0	0.025	0.012	0.025	0.012
0.012	0.025	0.025	0	0.025	0.012
0	-0.012	0.038	0.012	0	0.012
0.012	0.012	0.038	0.012	0	0.012
0.025	0.012	0.025	0.012	0.012	0.025
0	0	0.025	0.012	0.012	0.012
0.012	0.012	0.038	0.012	0.025	0
0	0.012	0.025	0.012	0.012	0.012
0.025	0.012	0.038	0.012	0	0.012
0.025	0.012	0.025	0.012	0	0.012
0.025	0.012	0.025	0.012	0.012	0.012
0.012	0.012	0.025	0.012	0.012	0.012
0.012	0.012	0.025	0.012	0.025	0
0.012	0.012	0.025	0	0	0
0	-0.012	0.025	-0.012	0	0.012
0	0.012	0.025	0.012	0.012	0.012
0.012	0.012	0.025	0.012	0.012	-0.012
0	0.012	0.025	0.012	0.012	0.025
0	0.012	0.025	0.012	0.012	0.012
0.012	0.012	0.025	0.012	0.038	0.012
0.012	0.012	0.025	0.012	0	0
0.012	0	0	0.025	0.012	0.012
0.012	0	0.012	0.012	0.025	0.012
0.012	0	0.025	0	0.012	0
0.012	0	0.025	0	0	0.012
0.012	0.012	0.025	0.025	0.012	0.025
0	0.025	0.025	0.012	0	0.025
0.012	0	0.025	0.012	0.012	0.012
0	0	0.038	0.012	0.012	0.012
0.025	0.012	0.025	0.012	0	0.012
0.012	0.012	0.025	0.012	0.012	0.025
0.025	0	0.038	0.025	0.012	0.012
0.012	0.012	0.038	0	0.025	0.012
0	0.012	0.012	0.012	0	0.012
0.012	0	0.025	0.012	0.012	0.012
0.012	0.012	0.025	0.012	0	0.012
0.012	0.012	0.025	0.012	0.012	0.012
0.012	0.012	0.025	0.012	0	0.012
0.012	0.012	0.012	0	0.012	0.012
0.012	0.012	0.025	0.025	0.012	0.012
0.025	0	0.025	0.012	0.012	0
0.012	0.012	0.025	0.012	0.012	0.012
0.012	0.012	0.025	0.012	0	0.012
0.025	0.012	0.025	0.012	0.012	-0.012
0.012	0.025	0.025	0	0	0.012
0.012	0.012	0.012	0.012	0.025	0
0.012	0	0.025	0	0.012	0.012
0.012	0.012	0.025	0.012	0.012	0.025
0.025	0.025	0.025	0.025	0	0.012
0.025	0.012	0.025	0.012	0.012	0.012
0.012	0.025	0.025	0.012	0.038	0.012
0	0.012	0.025	0	0.025	0.012
0.012	0.012	0.025	0	0.012	0.012
0.025	0.012	0.025	0.012	0.012	0.012
0.025	0.012	0.012	0.012	0.025	0.012
0.025	0.012	0.012	0.025	0.012	0.012
0.012	0.012	0.025	0.025	-0.012	0.012
0.012	0.012	0.025	0	0.012	0
0	0.025	0.012	0.025	0.012	0
0.012	0.025	0.012	0	0	0.012
0.012	0.012	0.012	0.012	0	0.012
0.012	0.012	0.025	0.012	0	0.012
0.012	0.038	0.012	0.025	0.025	0
0.012	0	0.025	0	0.012	0.012
0.012	0	0.038	0.012	0	0.012
0.012	0	0.012	0.012	0	0
-0.012	0.012	0.025	0.012	0.025	0.038
0.012	0.012	0.025	0.025	0	0
0	0.012	0.012	0.012	0.025	0
0.012	0.012	0.038	0.012	0.012	0.025
0.012	0	0.025	0	0	0.012
0.012	0.012	0.025	0	0.012	0.012
0.012	0	0.012	0	0.025	0.012
0.012	0.012	0.012	0.025	0	0.012
0	0.025	0.012	0.012	0	0.012
0	0.012	0	0.038	0.012	0
0.012	0.012	0.038	0.025	0	0.012
0.012	0.012	0.012	0.012	0.012	0.012
0.012	0.012	0.025	0.025	0.012	0
0.012	0.012	0.025	0	0.012	0.012
0.012	0.012	0.012	0.012	0.012	0.025
0.025	0.012	0.025	0	0	0
0.012	0.012	0.012	0.025	0	0.012
0.025	0	0.012	0	0.012	0
0	0.012	0.012	0.012	0.012	0.025
0	0.012	0.025	0.012	0.012	0.012
0.012	0.012	0.012	0.025	0.012	0.038
0	0.012	0.012	0	0.012	0.012
0.012	0.012	0.012	0	0.012	0.012
0.012	0.012	0.025	0	0.012	0
0.025	0	0.012	0.012	0	0.012
0.012	0.025	0.012	0.012	0.012	0
0.012	0.025	0.025	0.025	0.012	0.012
0.012	0.012	0.025	0	0.012	0.012
0.012	0.012	0.025	0	0.012	-0.012
0.025	0.025	0.025	0.025	0.012	0.012
0.025	0.025	0.012	0.012	0.025	0.025
0.012	0.012	0.012	0.012	0.012	0.012
0.012	0.025	0.025	0.012	0.025	0
0.012	0.012	0.012	0.025	0.025	0.012
0.012	0	0.012	0.012	0.012	0
0.012	0.012	0.012	0.012	0.012	0
0	0.012	0.025	0.012	0.012	0.012
0.012	0.012	0.012	0	0	0.025
0.012	0.012	0.012	0	0.025	0
0.012	0	0.025	0.025	0.012	0.025
0.012	0.012	0.012	0	0.012	0.012
0.012	0.012	0.012	0.012	0.012	0.012
0.012	0.012	0.025	0.012	0.012	0.012
0.012	0.012	0.025	0.012	0.012	0.012
0.012	0.038	0.012	0.012	0.025	0.012
0.012	0.012	0.012	0.012	0.012	0
0	0.025	0	0	0.012	0
0.012	0.012	0.012	0.012	0.012	0.012
0	0.025	0.012	0.012	0.012	0.012
0	0.012	0.012	0.012	0.025	0
0	0.012	0.012	0.012	0.012	0.012
0	0.012	0.025	0.025	0.012	0
0.025	0.025	0.025	0	0.012	0.012
0	0.012	0.025	0.012	0.012	0.012
0.012	0	0.012	0	0.012	0.012
0	0.012	0.012	0.012	0.012	0
0.025	0	0.012	0.012	0	0
0.025	0.012	0	0.025	-0.012	0.025
0.012	0.012	0.025	0.012	0	0.012
0.012	0.012	0	0.025	0.025	0.012
0	0	0.025	0.012	0	0.025
0.012	0.025	0.012	0.025	0.012	0.012
0.025	-0.012	0.025	0.025	0.025	0.025
0.025	0.012	0.012	0.012	0.012	0.012
0	0.012	0.012	0	0	0.012
0	0.012	0	0.012	0.012	0.012
0.012	0.012	0.025	0.012	0.012	0.012
0	0.012	0.025	0.025	0.012	0.012
0	0.012	0.012	0.012	0.012	0.025
0.025	0.025	0.012	0.025	0.012	0.012
0.012	0.012	0.025	0.012	0	0.012
0	0	0.012	0.012	0.012	0.012
0.012	0.025	0.012	0.012	0.025	0.012
0.025	0.012	0.025	0.025	0.012	0.012
0.012	0.012	0.012	0.012	0	0.012
0.012	0.025	0.012	0.012	0	0.012
0.012	0.012	0.012	0.012	0.012	0
0.025	0.012	0	0.012	0.025	0
0	0.012	0.025	0.012	0	0.012
0.012	0.012	0.012	0.025	0.025	0.012
0.025	0.025	0.012	0	0.012	0.012
0.012	0.012	0.025	0.012	0	0.012
0.012	0.012	0.012	0.025	0.012	0.025
0.025	0	0.025	0	0.012	0.012
0	0.025	0.025	0.025	0.012	0.012
0	0.012	0.012	0.025	0.012	0.012
0.012	0.012	0.012	0.012	0.025	0.025
0	0.012	0.025	0.025	0.012	0.012
-0.012	0.025	0.025	0.025	0.012	0
0.012	0.025	0	0.025	0.012	0.012
0	0.012	0.025	0.025	0.012	0.025
0.012	0.012	0.012	0.025	0.012	0
0.012	0.012	0.012	0.012	0.012	0.012
0.025	0.012	0.012	0.012	0.012	0.025
0.025	0.025	0.012	0.012	0.025	0.012
0.012	0.025	0.012	0.012	0.012	0.025
0.012	0.012	0.025	0.012	0.012	0.012
0	0.012	0.012	0.012	0	0
0	0.012	0.025	0	0	0
0	0.012	0.012	0.012	0.012	0.012
0.025	0.012	0.012	0.012	0.012	0.012
0.012	0.025	0.012	0.025	0.012	0.012
0.025	0.012	0.025	0.012	0.012	0.025
0.012	0.012	0.012	0.012	0.012	0.012
0.012	0.012	0.012	0.025	0.012	0
0	0	0.025	0.012	0.038	0.012
0	0	0.025	0	0.012	0
0.012	0.025	0.012	0.025	0.012	0.012
0	0.025	0.025	0.012	0.012	0.012
0	0.012	0.012	0.012	0	0.025
0.012	0	0.025	0.012	0.012	0.012
0.012	0.012	0.025	0.012	0.012	0
0.012	0	0.012	0	0.025	0.012
0	0.025	0.012	0.012	0.025	0
0	0.012	0.012	0	0.025	0.012
0.012	0	0	0.012	0.012	0
0	0.012	0.012	0.012	0	0.012
0	0	0.025	0.025	0.012	0.025
0	0.012	0.012	0.012	0.012	0.012
0.012	0.025	0.025	0.012	0.025	0.025
0.012	0.025	0.025	0.012	0	0.012
0.025	0.012	0.012	0.012	0.025	0.012
0.012	0.012	0.025	0.012	0.012	0.012
0.012	0.012	0	0.025	0	0.012
0	0.012	0.025	0.012	0.012	0
0.012	0.012	0.025	0.012	0.012	0.012
0.012	0.012	0.025	0	0.012	0.012
0	0.012	0.012	0.012	0.025	0.012
0.025	0.012	0	0.012	0	0.012
0.012	0	0.012	0.025	0.012	0.012
0.012	0.012	0.025	0.025	0.012	0.012
0.012	0.012	0.012	0.012	0.012	0.012
0.025	0.012	0.025	0	0.025	0.012
0	0.012	0.012	0.012	0.012	0.012
0.012	0.012	0.012	0	0.012	0.025
0.012	0.025	0.012	0.012	0.025	0
0.012	0.025	0.012	0.012	0.012	0.012
0.025	0.012	0.012	0.012	0.012	0.012
0.012	0.025	0.025	0.012	0.025	0
0.012	0.012	0.012	0.012	0.012	0.012
0	0.012	0.012	0.012	0	0.012
0.025	0.025	0.012	-0.012	0	0.012
0	0.012	0.012	0.012	0.025	0.025
0.012	0.012	0.025	0.012	0	0.012
0	0	0.025	0.012	0.025	0.012
0.025	0	0	0.012	0	0.012
0.012	0.012	0.012	0.012	0.012	0.012
0.025	0.012	0	0.012	0.012	0.012
0.012	0	0	0.025	0.025	0
0.025	0.012	0.012	0	0.012	0.012
0	0.012	0.012	0.012	0.012	0.012
0.012	0.025	0	0	0	0.012
0.012	0.012	0.025	0.012	0	0
0.025	0.025	0.025	0.012	0	0.012
0.025	0.012	0.025	0.012	0	0.012
0.025	0	0.025	0	0.012	0.012
0.012	0	0.025	0.012	0.012	0.012
0.012	0.012	0.025	0.012	0.012	0.025
0	0.012	0.012	0	0.012	0.012
0	0.025	0.012	0.012	0	0.025
0.012	0.012	0.012	0.012	0.012	0.012
0.012	0.012	0.012	0.025	0.025	0.012
0	0.012	0	0.012	0	0.025
0.025	0.012	0.012	0.012	0.012	0.012
0.012	0.012	0.025	0.012	0	0.012
0.012	0.012	0.025	0.012	0.012	0.012
0	0.038	0.025	0.012	0.025	0
0	0	0.025	0	0.025	0.012
0	0.025	0.012	0.012	0.012	0.012
0.012	0	0.025	0.012	0	0.012
0.025	0.012	0.012	0.012	0.012	0.012
0.025	0.012	0.025	0.012	0.012	0.012
0.012	0.012	0	0.012	0	0.012
0	0.012	0.012	0.012	0.012	0.012
0.025	0.025	0.012	0.025	0.012	0.025
0.025	0	0.012	0.012	0.012	0
0	0.025	0.012	0.025	0	0.012
0	0.012	0.012	0.012	0.012	0.012
0.012	0.025	0.012	0	0.012	0.012
0.012	0.025	0.025	0	0	0.012
0.012	0.012	0.012	0.012	0.025	0
0.012	0.012	0.012	0.025	0	0
0.012	0.012	0.012	0	0	0.025
0	0.012	0.012	0.012	0.012	0.012
0.025	0	0.025	0	0.012	0.012
0.012	0.012	0.012	0	0.025	0
0	0.012	0.012	0.012	0	0
0.012	0	0	0.025	0.012	0.012
0.012	0.012	0.012	0.012	0.025	0.012
0.012	0.025	0.025	0.012	0.025	0
0	0.012	0	0.012	0.025	0
0.012	0.012	0.025	0.012	0.012	0.012
0.012	0.012	0.012	0.012	0.012	0.012
0.012	0	0	0.025	0	0.025
0.012	0.025	0	0.012	0.025	0.025
0	0.012	0.025	0.012	0	0
0.012	0.012	0.025	0.012	0.025	0.012
0.012	0.025	0.012	0.012	0.012	0.025
0.012	0	0.012	0	0.012	0.012
-0.012	0.025	0.025	0.012	0	0.012
0.012	0.012	0	0.012	0.012	0.012
0.012	0.025	0.012	0.012	0.012	0.012
0.012	0	0.012	0	0.012	0
0.012	0	0.012	0.025	0.012	0.012
0.025	0.012	0.025	0.025	0	0.012
0	0.025	0.012	0.012	0	0.012
0.012	0.025	0.012	0	0.012	0.012
0.012	0.012	0.012	0.025	0.012	0.012
0.012	0	0.012	0.025	0.012	0.012
0	0.012	0	0.025	0.012	0.012
0.012	0.012	0.012	0.025	0.012	0.012
0.012	0	0.012	0	0.012	0.012
0	0	0	0.025	0.025	0
0.025	0.025	0.012	0.012	0.025	0
0.012	0	0.025	0.038	0.025	0.012
0.012	0.025	0.012	0	0.012	0.012
0.012	0.012	0.025	0.012	0	0.012
0.012	0.012	0.025	0.012	0.012	0
0.012	0.012	0.012	0.012	0.025	0.012
0.025	0.012	0.012	0.012	0.012	0.025
0.012	0	0.025	0.012	0.025	0.012
0.025	0	0.025	0.012	0.012	0.012
0.012	0.012	0	0.012	0.025	0.012
0.012	0.025	0.012	0.012	0.012	0
0.012	0	0.012	0.025	0	0.012
0	0	0.012	0.038	0.025	0
0	0.012	0.025	0.025	0.012	0.025
0.012	0.025	0.025	0.025	0.012	0.025
0.012	0.012	0.025	0.025	0.012	0.012
0.025	0.012	0	0.012	0.012	0.012
0.012	0.012	0.025	0.038	0.012	0.025
0.012	0	0.025	0.025	0	0.012
0	0.012	0.025	0.012	0.012	0.012
0	0.025	0.025	0	0.025	0.025
0.012	0.025	0.025	0.012	0.025	0.012
0.012	0.012	0.012	0	0.012	0.012
0.012	0.025	0.012	0.012	0.025	0.012
0.025	0.012	0.025	0.038	0.012	0.012
0.012	0.012	0.012	0.025	0.012	0
0.012	0.025	0.012	0.025	0	0.025
0.012	0.012	0.012	0	0.012	0.025
0.012	0.025	0.025	0.012	0.012	0.012
0.012	0	0.025	0	0.012	0.012
0.012	0.025	0.012	0.012	0	0
0.012	0	0.012	0.012	0.025	0
0.012	0.012	0.012	0	0	0.012
0.012	0.012	0.025	0.012	0.012	0.012
0.012	0.012	0.012	0.012	0.012	0.012
0.025	0	0.012	0	0.012	0.012
0	0	0.012	0.012	0	0.012
0.012	0	0.025	0.012	0.012	0.012
0	0	0.012	0.012	0.012	0
0	0.012	0	0.012	0.012	0.012
0	0.012	0.025	0	0.012	0.012
0	0	0.012	0.012	0	0.025
0.012	0.025	0	0.012	0.012	0.012
0	0.012	0.012	0.012	0.012	0
0.038	0	0.012	0	0.012	0
0	0.025	0.012	0.012	0.012	0.025
0.012	0.012	0.012	0.025	0.025	0.012
0.025	0.025	0.012	0.025	0.012	0.012
0.012	0.025	0.012	0.025	0.012	0.012
0.025	0.025	0.012	0.025	0.012	0.012
0.025	0.025	0.012	0	0.012	0.012
0.012	0.012	0	0.012	0.012	0.012
0.012	0.012	0.012	0.012	0.025	0.012
0.012	0.025	0	0.012	0.025	0.012
0.012	0.025	0	0.012	0	0.012
0.012	0.012	0.012	0.025	0.012	0
0.012	0.012	0.012	0.025	0	0.012
0.025	0	0.012	0.012	-0.012	0.012
0.025	0.025	0.012	0.012	0.025	0
0.012	0.012	0.012	0	0.012	0.012
0	0.012	0.012	0.012	0.025	0.012
0	0.012	0.012	0.038	0.025	0.012
0.012	0	0.012	0	0	0.012
0.012	0.012	0.025	0	0.012	0.012
0	0.012	0.012	0.025	0.012	0.012
0	0.012	0.025	0.012	0.025	0.012
0.012	0.025	0.012	0.012	0.012	0.012
0.025	0	0.012	0	0.012	0.012
0.012	0.012	0.025	0	0.025	0.012
0.012	0.012	0.012	0.025	0	0.012
0.012	0.025	0	0.012	-0.012	0.012
0.012	0.012	0.025	0.012	0.012	0
0.025	0.012	0.025	0.012	0.025	0.025
-0.012	0.012	0.012	0	0.012	0.038
0.025	0.025	0.012	0.012	0	0.012
0.012	0.012	0.025	0	0.012	0.012
0.025	0.012	0.012	0.012	0.012	0.012
0.012	0	0.012	0.012	0	0
0.025	0.012	0.012	0.012	0.012	0.025
0.012	0.012	0.025	0.038	0.012	0
0.012	0.012	0.012	0.025	0.012	0
0.012	0.012	0.012	0.012	0.012	0.012
0.012	0.012	0.025	0.012	0.012	0.025
0.012	0.025	0.012	0	0.012	0.012
0	0.012	0.012	0	0	0.025
0.012	0.012	0.012	-0.012	0.012	0.012
0.012	0.012	0.012	0.012	0	0.012
0.025	0.025	0	0.012	0.025	0.012
0	0.025	0.025	0.025	0	0.025
0.012	0	0.025	0.025	0.012	0.012
0	0.012	0.025	0.012	0.025	0.012
0.025	0.025	0.025	0.012	0.025	0.025
-0.012	0.012	0.025	0.012	0	0.012
0.025	0.012	0.012	0	0.025	0.012
0.012	0	0	0.025	0.012	0.012
0	0.012	0.012	0.012	0.012	0.012
0.025	0.025	0.012	0.012	0.012	0.025
0.012	0.025	0.025	0.012	0.012	0.012
0.012	0.025	0.012	0.012	0.012	0.012
0.012	0	0.012	0.025	0	0.012
0.012	0.012	0.012	0.012	0.012	0.012
0.012	0.012	0.012	0	0	0
0	0	0.025	0	0	0.025
0.012	0.012	0.012	0.012	0.012	0.012
0.012	0.025	0.025	0	0.012	0.012
0.025	0.012	0.012	0.012	0.012	0.012
0.012	0.012	0.012	0.012	0.012	0.012
0.025	0.025	0.012	0.012	0	0.012
0.012	0.025	0.025	0	0	0.012
0.025	0.012	0.012	0	0.012	0.025
0.012	0.012	0.025	0	0.025	0.025
0.025	0.012	0.025	0.012	0	0.012
0.025	0.012	0	0	0.012	0.012
0.012	0.012	0.025	0	0.012	0.012
0.012	0.025	0.012	0	0.012	0.012
0	0.025	0	0.012	0	0.012
0.012	0.025	0.025	0	0.012	0.025
0.025	0.012	0.025	0.012	0.012	0.025
0.025	0.012	0.025	0	0.012	0
0.012	0.012	0.012	0.012	0.012	0.012
0.025	0.012	0.012	0.012	0.012	0.012
0.012	0.012	0.012	0.012	0	0.012
0.012	0.012	0.025	0.012	0.012	0.012
-0.012	0.012	0.025	0	0.012	0.012
0.012	0.012	0.025	0	0.012	0.025
0.012	0.025	0.012	0	0.012	0.012
0.012	0.025	0.025	0.025	0	0.012
0.025	0.012	0.025	0.025	0.012	0
0.012	0.025	0.012	0	0.025	0.012
0.012	0.012	0.025	0.012	0.012	0.012
0.012	0.025	0	0.025	0.025	0.025
0.012	0.012	0.025	0	0.012	0.025
0.012	0.012	0.012	0.012	0.012	0.025
0.012	0.012	0.012	0	0.012	0.012
0.012	0.012	0.025	0.012	0.012	0.012
0.012	0.025	0.025	0.012	0.012	0
0.012	0.012	0.038	0.012	0.012	0.025
0.012	0.012	0.012	0	0.012	0.025
0.012	0.012	0.012	0	0.012	0.025
0.025	0.012	0.012	0	-0.012	0.012
0.025	0.012	0.012	0.012	0.012	0
0.038	0.012	0	0.012	0.012	0.012
0.025	0.012	0.012	0.012	0.025	0
0.012	0.012	0.012	0.012	0.025	0.012
0.025	0.025	0.012	0.025	0.012	0.025
0.012	0.012	0.012	0	0.012	0.012
0.012	0.025	0.025	0.012	0	0.012
0.012	0.012	0.012	0.025	0.012	0
0.012	0.012	0.038	0.012	0.012	0.012
0.012	0.025	0.025	0.012	0.012	0.012
0.025	0.012	0.025	0.025	0.025	0
0	0.012	0.025	0	0.025	0.012
0.025	0.012	0.012	0.012	0.012	0.012
0.012	0.025	0.012	0.025	-0.012	0.012
0.012	0.012	0.012	0.012	0.012	0.012
0.025	0.012	0.025	0.012	0.012	0.012
0.012	0.025	0.012	0	0.025	0.012
0	0.012	0	0.012	0.012	0.025
0.012	0.025	0.025	0	0.012	0.025
0.025	0.012	0.012	0.012	0.012	0
0	0.012	0.012	0	0.012	0.012
0.012	0.025	0.012	0.012	0.012	0.012
0.012	0.025	0.012	0.012	-0.012	0.012
0.012	0.025	0.025	0.012	0.025	0.012
0.012	0.012	0.012	0.012	0.012	0.012
0.012	0	0.012	0	0.012	0.012
0.012	0.012	0.025	0.012	0	0.012
0.012	0	0.012	0.012	0.012	0.012
0.012	0.025	0.012	0.012	0.012	0.025
0	0.012	0.012	0	0.012	0.025
0.012	0	0.012	0	0.025	0.025
0.012	0.025	0.025	0.012	0.012	0.025
0.012	0	0.025	0.012	0.025	0.012
0.012	0.012	0	0.012	0	0.012
0.012	0.012	0.012	0.025	0.012	0
0.012	0.012	0	0.012	0.025	0.012
0	0.012	0.025	0	0.012	0.012
0.025	0.012	0.012	0.012	0.025	0.012
0.025	0.012	0.025	0.012	0	0.012
0.012	0.012	0.038	0.012	0.012	0.012
0.012	0	0.025	0.012	0	0.012
0.025	0.012	0.012	0.025	0	0.012
0.025	0.025	0.025	0.012	0.012	0.025
0	0.012	0	0.012	0.012	0.025
0.012	0.012	0.025	-0.012	0	0.012
0	0.012	0.025	0.012	0.012	0.025
0.025	0.012	0	0.012	0	0
0.012	0.012	0.025	0	0.012	0
0.012	0.012	0.025	0	0.025	0
0	0.012	0	0.012	0	0.012
0.012	0.038	0.038	0	0.012	0.025
0.012	0.012	0	0.012	0.025	0.012
0.025	0.025	0.025	0.012	0	0.012
0.012	0	0.012	0.012	0	0.025
0.038	0.038	0.012	0	0	0
0.012	0.012	0.025	0.012	0.012	0.012
0.012	0.012	0.025	0.012	0.025	0.012
0.012	0.012	0	0.012	0.025	0.025
0	0.012	0.012	0.012	0	0.012
0.012	0	0.012	0	0.025	0.012
0.012	0.025	0.012	0.025	0	0.025
0	0	0.025	0.025	0.012	0.012
0.012	0	0.025	0.012	0.012	0
0	0.012	0.025	0.012	0	0.025
0.012	0.012	0.025	0.012	0.012	0.012
0.012	0.012	0.012	0.012	0.012	0
0.012	0.012	0.012	0.012	0.012	0
0	0	0.025	0.012	0.012	0.012
0.012	0.012	0.025	0	0	0.012
0.012	0.012	0.012	0.012	0.012	0.012
0.025	0.025	0.025	0.012	0.012	0
0.012	0	0	0.012	0.012	0.025
0.012	0.025	0	0	0	0.012
0	0.012	0.012	0.012	0	0.025
0	0.012	0	0.012	0	0
0.025	0	0.025	0.012	0.012	0.025
0.012	0.025	0.025	0.012	0	0.012
0.025	0.025	0.025	0.012	0.012	0.012
0.012	0.038	0.025	0.012	0.025	0.025
0.025	0.012	0.025	0.012	0.025	0.012
0.025	0.012	0.012	0	0.012	0.025
0.012	0.012	0.012	0.012	0	0.012
0	0	0	0.012	0.012	0.012
0	0.025	0.012	0.012	0.012	0.025
0.025	0.012	0.025	0.012	0.012	0.025
0.012	0.012	0.012	-0.012	0.025	0.012
0.012	0.012	0	0	0.025	0
0.012	0.012	0.012	0.012	0.012	0.025
0.012	0.012	0.012	0.012	0.012	0.025
0.012	0.012	0.025	0.012	0.012	0.012
0.012	0.025	0.012	0.012	0.025	0.038
0.012	0.012	0.012	0.012	0	0
0.025	0.012	0.025	0	0	0.012
0	0	0	0	0.025	0.012
0	0.012	0.012	0.012	0	0.012
0.012	0.025	0.025	0	0.012	0.012
0.012	0.025	0.025	0.012	0.012	0
0.012	0.012	0.012	0.012	0.012	0.012
0.012	0.012	0.012	0.012	0.012	0.012
0.025	0.012	0.025	0.025	0.012	0
0.012	0.025	0.012	0	0.012	0
0.012	0.012	0.025	0	0.012	0
0.012	0.012	0.025	0	0.012	0.025
0.012	0.025	0.025	0.012	0.025	0.025
0.012	0.012	0.012	0	0.012	0.012
0.025	0.038	0.038	0	0.012	0.012
0.012	0.012	0.025	0.012	0	0.012
0.012	0.012	0.038	0.025	0	0.012
0.025	0.025	0.025	0.025	0.012	0
0	0.012	0.025	0.012	0.012	0.012
0.012	0.012	0.012	0.012	0.012	0.012
0.012	0.012	0.025	0.012	0.025	0.025
0.012	0.012	0.012	0	0.012	0.012
0.012	0.012	0.038	0.012	0.012	0.012
0.012	0	0.012	0.025	0.012	0.025
0.025	0	0.025	0.012	0.012	0
0.012	0.012	0.025	0	0.012	0.012
0.012	0.025	0.012	0.012	0.038	0.025
0.012	0.025	0.012	0	0.012	0
0.012	0.012	0.025	0.025	0.012	0
0.012	0.025	0.012	0	0.012	0.012
0.012	0.025	0.025	0.012	0	0.012
0.012	0.025	0.012	0.025	0	0.025
0.012	0.025	0.025	0.012	0.012	0.025
0.025	0.012	0.012	0.012	0	0
0.025	0	0.012	0.012	0.025	0.025
0	0.025	0.012	0.012	0.012	0.012
0.012	0	0.025	0.012	0	0.012
0.025	0	0.012	0.012	0	0.012
0.012	0	0.012	0.012	0.012	0.012
0.012	0.012	0.012	0.012	0.025	0.025
0.012	0.012	0.012	0.025	0.012	0.012
0.012	0.012	0.012	0.012	0.012	0.025
0.025	0.038	0.025	0.012	0	0.012
0	-0.012	0.012	0.012	0	0.012
0.012	0	0.012	0.012	0	0.012
0	0.025	0.012	0.012	0.025	0.012
0.012	0.025	0.012	0.012	0.012	0
0.012	0.025	0.012	0.025	0.012	0.012
0.025	0	0.012	0.012	0.012	-0.012
0	0.025	0	0.012	0.012	0.012
0.012	0.025	0.025	0.012	0	0
0.038	0.012	0.025	0.025	0.012	0.012
0.025	0.012	0.025	0	0.012	0.025
0.012	0	0.025	0.012	0	0.012
0.012	0.025	0.025	0	0.012	0.012
0.012	0.012	0.012	0	0	0.012
0	0	0.012	0.012	0	0.012
0.012	0.025	0.025	0.012	0.012	0.012
0	0.025	0.012	0.012	0	0.012
0.012	0	0.038	0.012	0	0.012
0.012	0.012	0.025	0	0.012	0.012
0	0.012	0.012	0.012	-0.012	0.012
0.012	0.025	0.012	0.012	0.012	0.012
0.012	0.012	0.025	0	0	0
0.012	0.012	0.012	0.012	0.012	0.012
0.012	0.012	0.025	0	0.012	0.012
0.012	0.012	0.025	0.012	0.012	0.012
0.025	0.025	0.012	0	0.012	0.025
0.025	0	0.038	0.025	0.012	0.012
0.012	0.012	0.025	0.012	0.012	0.012
0.012	0.025	0.025	0.012	0	0
0.025	0.038	0	0.012	0.012	0.025
0.012	0.012	0.025	0	0	0.025
0.012	0.012	0.038	0.012	0.025	0.012
0.012	0.025	0.012	0.012	0	0.012
0.012	0	0.025	0.012	0.012	0.025
0.012	0.012	0.012	0	0	0
0.025	0.012	0.025	0	0	0.012
0.012	0.025	0.012	0.012	0.012	0.012
0.012	0.012	0.012	0.012	0.012	0.012
0.025	0.025	0.025	0.012	0.012	0.025
0.012	-0.012	0.012	0.012	0.025	0.012
0.025	0.012	0.012	0	0	0.012
0.012	0.025	0.012	0.025	0	0.025
0.012	0.012	0.025	0.012	0.012	0.012
0.012	0.025	0.012	0.025	0.025	0.025
0.012	0.012	0.025	0.012	0.012	0.012
0.025	0.025	0.025	0	0.012	0.012
0.025	0.012	0	0.025	0.012	0
0.012	0.012	0.012	0	0.012	0.012
0.025	0.012	0.012	0.012	0	0.012
0.012	0.012	0.012	0	0.012	0.025
0.012	0.012	0.012	0.012	0.025	0.012
0.012	0.012	0.012	0	0.025	0.012
0	0.012	0.012	0.012	0.012	0.025
0.012	0.012	0.012	0.025	0.012	0.012
0.012	0.012	0.012	0.012	0.012	0.025
0.012	0.012	0.025	0	0.012	0.012
0.012	0	0.012	0.012	0.012	0.025
0.025	0	0.025	0.012	0.012	0.012
0.025	0.012	0.012	0	0.025	0.025
0.025	0.025	0.012	0	0.012	0.012
0.012	0.038	0.012	0.012	0.025	0.012
0	0.012	0	0	0.012	0.012
0.012	0.012	0.012	0	0.012	0.012
0.012	0.025	0.025	0.012	0.012	0.025
0.012	0.012	0.012	0	0	0.025
0.012	0.025	0.025	0.012	0	0.025
0.012	0.025	0.025	0	0.025	0.012
0.012	0.012	0.012	0	0.025	0.012
0.012	0.012	0.025	0.012	0.012	0.012
0.012	0.025	0.012	0.025	0.012	0.025
0.012	0.025	0.012	0.012	0.025	0.012
0.012	0.025	0.012	0.012	0.012	0.012
0.012	0.012	0	0.012	0.025	0.012
0.012	0.025	0.012	0.025	0.012	0.012
0	0.012	0.012	0.012	0.025	0.012
0.012	0.012	0.025	0.012	0	0.012
0.012	0.025	0.012	0	0.012	0.012
0	0	0.025	-0.012	0.012	0.012
0.012	0.012	0.012	-0.012	0.012	0.012
0.025	0	0.012	0	0.012	0.025
0.025	0.012	0	0	0.012	0
0	0.012	0.012	0.025	0	0.012
0.012	0.012	0	0.025	0	0.012
0.025	0.038	0.012	0.012	0.025	0.025
0.012	0.012	0.012	0.012	0	0.038
0.025	0.012	0.025	0.012	0.012	0.012
0.012	0	0.012	0	0	0.012
0.025	0.012	0.012	0	0.012	0.012
0.012	0	0.012	0.012	0.012	0.012
0.012	0.012	0.025	0.012	0	0
0.012	0.025	0.025	0	0.012	0.025
0.012	-0.012	0.012	0.012	0.012	0.025
0.025	0.012	0.012	0.012	0.012	0.012
0.012	0.012	0.012	0	0.025	0.012
0.012	0.025	0.012	0	0	0
0.012	0.012	0.025	0.012	0.012	0.012
0	0.025	0.012	0	0.012	0.012
0	0.012	0.025	0	0.012	0.025
0.012	0.012	0.012	0.012	0.012	0.025
0.012	0.012	0.012	0.012	0.012	0
0	0.012	0.025	0	0	0.012
0.012	0.012	0.025	0.012	0	0
0.012	0.012	0.012	0.012	0	0
0.012	0	0.012	0.012	0.012	0.025
0.012	0.012	0.025	0.012	0	0.012
0.012	0.012	0.012	0.012	0.025	0.012
0	0.012	0.012	0.012	0.012	0.012
0.012	0.012	0.012	0.012	0	0.012
0.025	0.025	0.012	0.012	0.025	0
0.012	0.025	0.012	0.012	0.012	0.012
0.012	0	0.025	0.012	0.012	0.025
0.012	0.012	0.025	0.012	0.025	0.025
0.025	0.012	0.012	0.012	0	0
0	0.025	0.012	0.025	0	0.012
0.025	0	0.038	0.025	0.012	0.012
0.012	0.012	0.012	0.012	0.012	0.012
0.025	0.012	0.012	0	0.025	0.012
0.025	0.025	0.025	0.025	0.012	0.025
0.012	0.025	0.025	0.038	0.012	0.012
0.012	0.012	0.012	0.012	0.012	0
0.025	0.025	0.025	0.012	0	0.025
0	0.012	0.025	0.012	0.012	0.012
0.012	0.012	0.012	0.012	0	0.012
0.012	0	0.012	0.012	0.012	0.012
0	0.012	0.012	0.012	-0.012	0.012
0.012	0.012	0.012	0.012	0.025	-0.038
0.153	-0.23	-0.281	-0.166	-0.102	0.102
0.038	-0.089	-0.076	-0.051	-0.064	0.051
-0.115	0.307	0.665	0.153	0.102	-0.076
0	0.281	1.126	0.102	0.089	-0.025
0.153	-0.102	0.064	-0.102	-0.064	0.089
0.064	-0.051	0.153	-0.076	-0.051	0.064
-0.102	0.281	0.972	0.128	0.089	-0.051
-0.012	0.358	1.523	0.128	0.089	-0.025
0.166	-0.076	0.281	-0.102	-0.064	0.076
0.076	-0.076	0.32	-0.076	-0.064	0.076
-0.128	0.268	0.96	0.128	0.076	-0.051
-0.038	0.384	1.689	0.14	0.102	-0.038
0.153	-0.051	0.512	-0.076	-0.038	0.089
0.064	-0.064	0.422	-0.089	-0.076	0.102
-0.102	0.23	0.96	0.115	0.064	-0.051
[truncated: 3,001 more rows]

[truncated: 17 more sheets: Fig. 4c, Fig. 4d, Fig. 5f,g,h, Fig. 6d, Fig. S3a,b, Fig. S4b, Fig. S5b,c, Fig. S8, Fig. S9, Fig. S10, Fig. S11, Fig. S12, Fig. S13a,b, Fig. S14a,b,c,d, Fig. S15, Fig. S20, Fig. S22]
